# Supplementary material for: Quantitative effects of environmental variation on stomatal anatomy and gas exchange in a grass model
Source: Quant Plant Biol. 2022 Mar 9;3:e6. doi: 10.1017/qpb.2021.19 (PMC10095872; doi:10.1017/qpb.2021.19)
Supplement: Supplementary file 1 [file S2632882821000199sup001.zip]

Archive with 7 entries (7 files):
- S2632882821000199sup001.xlsx
- S2632882821000199sup002.docx
- S2632882821000199sup003.pdf
- S2632882821000199sup004.pdf
- S2632882821000199sup005.pdf
- S2632882821000199sup006.pdf
- S2632882821000199sup007.pdf
