# Supplementary material for: Quantitative effects of environmental variation on stomatal anatomy and gas exchange in a grass model
Source: Quant Plant Biol. 2022 Mar 9;3:e6. doi: 10.1017/qpb.2021.19 (PMC10095872; doi:10.1017/qpb.2021.19)
Supplement: Supplementary file 1 [file S2632882821000199sup001.zip › S2632882821000199sup001.xlsx]

## Sheet: Figure 1
Fig. 1B - Relative gsw (%) of 120 wild-type Brachypodium distachyon 21-3 individuals.
Original observations (min)	Plotted observations (min)	wt_3_08/05/2019_14:36	wt_09/05/2019_12:43	wt_07/05/2019_15:20	wt_16/05/2019_13:49	wt_22/05/2019_08:35	wt_15/05/2020_09:34	wt_23/05/2019_09:03	wt_24/05/2019_09:23	wt_27/05/2019_10:48	wt_28/05/2019_15:14	wt_29/05/2019_11:56	wt_31/05/2019_10:36	wt_03/06/2019_09:48	wt_1_24/06/2019_09:07	wt_3_25/06/2019_15:33	wt_2_25/06/2019_10:11	wt_1_27/06/2019_14:23	wt_3_01/07/2019_12:40	wt_2_02/07/2019_09:54	wt_1_03/07/2019_10:00	wt_1_04/07/2019_08:51	wt_2_08/07/2019_09:00	wt_3_08/07/2019_13:21	wt_1_10/07/2019_12:45	wt_4_11/07/2019_08:47	wt_2_12/07/2019_09:02	wt_4_16/07/2019_12:14	wt_3_17/07/2019_10:11	wt_2_18/07/2019_10:22	wt_3_22/07/2019_09:47	wt_4_22/07/2019_12:32	wt_4_24/07/2019_15:50	wt_3_24/07/2019_09:22	wt_1_30/07/2019_08:45	wt_2_30/07/2019_12:08	wt_3_31/07/2019_09:09	wt_4_31/07/2019_12:29	wt_1_05/08/2019_08:59	wt_2_05/08/2019_15:21	wt_3_3_06/08/2019_10:38	wt_4_07/08/2019_10:47	wt_1_08/08/2019_09:39	wt_1_12/08/2019_10:15	wt_2_13/08/2019_11:43	wt_1_28/10/2019_09:04	wt_29/10/2019_15:37	wt_1_30/10/2019_13:06	wt_4_30/10/2019_09:06
5	1	81.1004	95.7816	49.2477	92.0388	100	86.5334	100	88.7732	68.3839	100	88.3299	85.5621	89.2936	98.2143	96.4689	100	83.9768	95.661	95.5268	93.5556	96.4906	97.9206	99.2035	79.1984	88.768	92.0174	95.6392	94.0728	99.3462	93.7619	99.1234	91.5967	97.1129	95.4081	100	96.8582	97.9682	95.7399	94.6097	97.815	96.69	72.3046	98.2444	88.198	90.2133	89.3459	92.7408	93.602
6	2	88.9405	96.8805	57.4438	96.4827	95.0256	83.9496	98.8399	88.4074	68.6427	99.0274	88.9515	84.6357	89.0786	98.6234	97.3298	95.8401	87.7876	99.362	100	94.5092	99.477	97.325	100	81.5437	91.6529	92.922	95.3415	95.9159	99.8954	96.0238	100	94.0212	99.4204	97.8009	99.0143	97.8608	97.6985	98.7597	97.0054	97.1424	95.9551	73.3893	98.4001	88.9261	94.8115	94.6779	94.4294	95.7334
7	3	83.5249	100	62.5356	99.7115	91.9325	83.4118	94.5144	89.7299	66.8901	98.7707	90.6608	86.454	89.1017	98.7607	99.2176	99.4624	89.9893	100	94.4585	97.4399	97.2937	99.5973	99.2099	83.6718	90.0405	92.5665	97.7141	98.3918	100	96.9834	98.7533	94.6063	100	96.8084	96.4597	99.5449	96.3392	100	100	98.7106	96.2602	78.3182	98.2989	88.1853	100	97.0803	100	98.24
8	4	90.6171	96.9355	82.325	100	89.7317	84.078	87.8687	88.8201	86.6149	97.451	90.991	95.6492	87.9471	100	100	98.8256	89.3777	99.6162	96.5635	97.8256	100	100	98.9189	83.6328	90.0113	95.5596	98.7293	100	98.9932	100	97.99	95.3392	99.2228	98.7868	96.7815	100	96.6545	96.8565	98.7359	100	100	78.7398	97.5476	90.3617	96.6031	98.0602	93.8973	97.3078
9	5	92.4827	96.3564	73.2024	89.6255	87.6515	84.5111	97.7698	82.7049	69.9718	93.4919	86.4535	84.7872	87.3912	96.1509	91.8674	96.9025	87.2945	88.6552	94.8111	99.3258	98.6854	94.7686	95.5822	87.1926	90.8305	89.383	100	91.6798	88.0328	98.027	94.2914	98.3778	98.8355	100	95.1542	92.7113	100	85.1957	93.8949	95.7612	98.7534	62.1325	98.112	90.5227	98.11	99.05	93.1371	100
10	6	100	83.9082	83.3545	84.9764	67.5671	72.6386	99.4155	77.5933	80.5575	80.6024	71.8348	80.1463	77.2572	88.6969	87.1786	85.4885	84.8865	85.9211	98.958	100	87.5572	89.4376	88.2121	90.9111	76.1632	81.1877	92.7039	86.1643	82.7079	98.2038	92.0686	88.5146	85.4548	87.0664	93.4645	91.8741	85.7668	78.6117	87.3344	83.6614	96.2668	63.1635	86.2665	84.1159	81.2086	100	79.2268	98.4373
11	7	95.3873	90.6078	60.7856	92.5492	61.2481	67.1996	45.2338	72.2003	64.4789	72.4564	69.803	84.627	67.2523	85.9711	89.9331	89.0947	89.7714	89.9212	83.6175	99.1375	83.0447	88.6089	89.2485	91.7997	78.1188	83.692	88.5119	83.553	84.5875	92.7613	85.4995	83.6539	87.2843	88.8644	82.6927	95.235	81.5246	75.8202	90.6188	82.4573	87.5275	73.6614	62.6143	72.5796	81.4157	86.7744	78.5427	90.0859
12	8	80.392	85.3622	65.7586	89.3537	61.5918	59.8668	46.9514	68.4487	73.0299	67.0186	72.4603	79.0554	63.1001	83.3857	91.0558	92.9538	83.7742	85.9062	88.3591	96.1279	73.1453	87.6232	88.2758	90.2565	74.7126	82.1716	88.7347	82.199	85.4701	82.9783	77.1517	77.5361	80.9706	82.4577	77.7241	92.446	72.8859	75.1354	77.5309	77.9232	86.8943	63.3782	60.3721	67.0132	87.0081	86.292	83.6247	91.8614
13	9	80.392	76.1603	73.5825	79.2399	53.5002	69.5884	64.5683	65.9163	47.2595	62.3364	66.8622	71.3754	60.2647	78.2027	87.8272	83.2901	79.0612	80.2961	91.4956	95.2472	70.9334	84.6896	85.3022	85.9892	68.713	79.569	89.3864	76.6034	79.7038	72.4297	70.0784	79.0858	79.1331	77.2509	77.2333	87.754	68.0901	62.2095	64.7522	71.3845	87.1076	58.7789	53.7078	69.0952	78.5004	89.8085	77.9021	87.9042
14	10	61.9018	71.3628	67.1761	72.9265	49.599	55.6555	47.8957	54.6802	42.9311	53.2685	63.1871	65.8816	53.8098	75.6601	80.9599	80.519	73.6564	74.0754	87.1435	93.0728	66.3037	82.7119	83.4332	86.6828	62.1596	76.2934	81.3425	68.7668	76.1964	61.3938	62.4292	73.162	73.6072	68.9292	68.1311	84.218	59.9033	52.1273	50.3257	62.7329	74.6252	50.9103	40.1106	63.8763	75.8285	85.6006	72.6572	84.33
15	11	53.8413	62.2538	71.8641	61.8197	41.5315	54.3041	44.1906	52.7106	41.3197	50.6255	54.4501	53.9807	46.4781	70.6511	78.5922	76.532	62.0595	68.7668	82.2019	95.3353	59.9366	77.241	76.7236	80.5521	53.8449	72.8433	76.3229	63.1435	69.1455	51.063	54.5047	61.581	67.5952	56.6072	60.3685	78.404	50.6481	39.1436	38.4136	53.5335	69.7963	44.6361	32.5587	60.2156	72.6491	83.7404	68.5145	84.0747
16	12	42.5142	52.8278	60.9202	48.1387	37.5882	54.661	40.7194	45.8826	35.5328	46.464	50.8799	43.556	42.8751	68.7281	74.8517	73.1401	66.2679	64.667	78.3023	88.8636	50.8316	73.4744	76.2584	74.8921	49.1047	72.6941	65.4022	53.6765	60.5616	40.0832	46.6889	50.5272	59.8312	48.3891	50.0754	72.6242	49.3204	29.8699	30.117	52.7001	61.5163	42.3556	21.4099	55.2905	67.2225	81.5519	59.2464	80.8719
17	13	31.8955	44.9573	56.2559	46.8682	32.7404	48.4178	43.1385	41.8402	23.7709	38.864	50.0058	44.292	38.0844	62.3668	70.0785	66.5291	60.7637	57.8208	80.5442	92.189	48.7054	69.1375	72.344	67.8783	45.3683	66.2128	60.0474	49.7057	49.2678	34.7033	32.9956	38.7927	53.7151	42.3768	39.7562	66.068	34.5688	22.5544	26.4297	45.9646	52.8458	38.5765	17.9766	51.5481	71.3028	75.0311	57.5578	76.7136
18	14	25.5116	39.8174	49.509	40.1886	30.6783	44.4349	46.1871	42.356	23.2886	38.6398	46.6687	36.5124	39.3548	56.4909	66.1257	61.182	57.2051	52.9583	70.5926	85.6748	45.9191	65.9559	68.266	63.0846	43.8498	62.5976	50.3763	40.1089	43.2695	29.7438	32.6857	31.519	49.9493	35.9869	31.8186	59.2879	31.1567	20.148	22.4498	40.5971	42.7123	37.3002	19.4753	48.3983	60.8119	84.1134	53.9201	74.6789
19	15	22.733	35.9117	49.1289	34.2302	29.4302	44.0971	31.4838	40.8179	23.665	34.8615	44.0348	31.5122	33.8991	50.786	58.0192	55.8222	55.2901	50.5184	71.9345	81.4079	41.6667	61.8543	61.5862	53.8202	33.4499	59.0491	41.9408	38.0364	36.5913	28.1158	23.7134	23.0607	41.6404	32.7318	28.4734	51.0209	22.3359	20.313	14.2609	36.4567	37.1945	34.7514	26.4199	45.9894	56.9646	64.6108	51.0642	68.9076
20	16	20.1905	31.52	45.8505	28.8877	28.0193	42.5696	32.1583	35.1904	12.0442	32.1281	46.9057	28.2566	35.6162	46.6164	50.7359	58.6413	43.6511	42.7774	71.9503	78.3406	43.0927	58.3759	52.9247	49.1351	39.3039	56.1544	33.7866	30.2854	30.7662	27.0873	22.4689	20.3725	43.777	32.4243	24.8406	47.2634	21.933	15.5001	17.2637	29.9147	36.358	33.5058	25.9878	43.5575	59.797	68.2517	48.04	66.6834
21	17	24.9843	32.6993	43.0076	22.5964	22.4781	43.2501	36.8975	31.6639	4.86944	30.6385	39.2215	31.7286	33.34	46.6866	45.9191	56.2446	44.45	42.3163	62.5724	75.8898	38.5088	55.0353	51.7756	43.957	34.1136	52.9486	30.2066	34.5658	27.5431	26.9579	20.6393	17.8611	38.2058	30.262	22.1672	43.6957	23.6916	14.6613	16.9298	31.3222	30.7155	35.725	21.5073	41.2507	55.7063	64.2477	45.2601	66.3005
22	18	21.1272	28.7302	38.2167	32.2607	21.827	C	31.5917	29.9287	20.5011	29.7129	39.5672	22.2997	32.45	43.7441	45.0407	53.0991	43.4103	41.2197	59.9516	73.1475	37.923	53.2569	48.4431	42.9737	35.9268	51.1236	26.5937	32.3993	25.2582	27.5811	18.8305	13.6	37.3725	28.9419	20.379	41.6539	23.1661	14.8043	11.6113	30.4298	27.1627	40.7075	21.4917	38.9082	51.9884	60.7013	43.7181	58.6918
23	19	21.9144	32.2808	34.7799	21.7032	18.8785	42.955	28.768	25.9332	15.1376	28.2956	36.1913	19.1956	30.3987	41.2625	42.3589	49.7904	42.4968	38.7673	51.8735	66.5907	37.8658	50.6497	46.007	41.1548	37.345	49.5429	19.028	34.107	25.9087	27.8528	20.3201	16.8733	36.7849	30.8168	21.25	40.5709	24.5148	16.1327	16.5296	28.8944	26.2769	31.4016	21.0051	37.051	51.0512	54.0761	41.6278	56.8235
24	20	21.5995	31.055	32.9585	20.8266	14.3262	46.1908	32.1133	27.6215	11.4208	24.6077	32.2754	22.8105	31.7089	39.0006	39.7789	48.2929	40.1689	40.7262	50.6578	71.0095	39.5033	48.4155	43.8193	39.815	36.4514	49.07	19.5977	35.8534	25.389	28.7347	18.3934	17.7423	37.5755	28.8684	21.252	39.7678	22.8473	18.0056	16.651	27.3622	26.9724	36.9591	19.3663	35.9449	48.1566	53.2504	39.9229	58.9084
25	21	21.9773	30.383	30.7016	22.6186	19.4151	37.3781	28.3723	28.5969	19.9365	28.0281	27.9632	23.6937	30.3921	33.4636	37.3182	49.672	40.727	37.8128	45.2163	67.3014	37.5943	48.6847	39.8241	41.5894	37.5716	45.7945	19.9892	30.6668	25.4217	31.2662	18.886	17.9219	37.7304	28.5075	21.4149	40.6829	20.3987	18.3603	15.8617	27.664	29.4689	28.5769	24.201	34.7494	47.064	48.4805	37.1919	51.6169
26	22	25.8974	28.95	29.102	23.5062	20.9225	50.6733	28.786	28.8032	20.5128	26.0503	24.8825	28.893	30.1935	36.574	36.3554	47.4129	39.1293	36.1729	46.8477	64.7898	37.3057	46.5672	39.7179	41.1298	37.1086	45.1343	17.1524	33.1648	21.7965	30.9794	19.7372	19.9409	36.6246	28.1532	19.0031	38.9745	21.3025	19.9637	17.951	26.437	27.9697	29.1441	23.477	33.7685	43.9261	46.8341	36.5458	49.7215
27	23	26.4326	35.8103	31.3826	22.5853	17.6123	43.0454	28.0396	28.3155	19.1837	25.1609	26.1684	22.7672	29.7767	34.01	34.9273	44.341	36.079	36.6165	42.2534	67.1252	37.0599	44.2101	36.6531	40.8011	36.3316	43.7091	17.1688	36.7183	23.7023	32.0101	21.3772	21.3053	36.8009	28.1031	19.1821	38.5048	21.0502	20.335	15.478	24.4685	25.3289	30.865	24.5241	34.7034	45.7488	44.2676	34.7703	52.0308
28	24	24.9921	42.3874	31.8023	35.1678	28.8996	46.148	32.1942	41.4463	21.8537	26.195	46.49	26.434	30.0513	48.2159	34.1507	58.1517	48.3679	37.6483	43.1849	64.2523	39.4347	58.6239	46.8714	40.6368	49.3087	52.4694	16.9672	35.6213	35.8362	33.5583	23.0541	22.7478	51.1992	37.4307	20.033	45.5866	37.5289	30.8655	13.5598	39.4423	25.05	48.5531	25.727	35.1377	38.9551	38.4332	34.7486	44.8476
29	25	19.7182	43.9302	45.0824	40.4272	50.9798	49.3743	63.8399	55.0647	20.2423	25.3561	48.246	23.9318	29.0356	45.9418	33.3537	59.3197	52.7865	46.0248	62.7723	64.9751	45.0932	59.8385	47.1199	38.4307	51.2806	54.3547	17.6306	44.5881	36.6272	35.6434	27.4698	42.8249	53.4987	37.6245	28.9743	42.053	38.1244	39.5589	11.4402	43.2349	41.2755	47.3382	47.7909	37.9911	61.4954	39.2838	34.1188	43.1688
30	26	23.1895	44.3613	68.6728	36.2275	46.5963	47.6755	73.2014	58.7882	17.9134	35.675	52.1114	42.2962	31.0174	45.5969	55.3316	59.5533	55.164	50.3389	67.2298	66.0775	59.1964	62.1044	50.6202	33.8626	55.8329	53.812	21.5952	53.1598	34.1102	47.9235	38.0334	47.1352	48.077	44.7497	31.8951	56.4893	40.3909	44.1765	31.8669	42.9199	40.2027	52.6158	65.1563	52.81	59.4345	36.6078	50.5701	45.4394
31	27	33.0998	40.3035	50.7998	27.6172	45.0407	74.7228	75.3597	59.5104	21.5479	53.2323	51.6336	43.175	52.6485	40.9023	53.3421	58.1549	56.1119	50.5209	64.3669	71.4438	58.3591	57.5641	50.1444	41.6952	57.0018	47.3529	26.4014	53.6682	40.589	58.9378	42.7012	41.2346	46.7203	51.1697	33.4943	58.4654	35.9735	42.0918	29.14	43.5892	39.8353	49.6033	69.7341	54.8485	60.3407	53.1709	51.2542	65.5462
32	28	35.2802	46.5044	35.548	30.5576	57.2867	75.6412	63.714	66.8355	28.558	60.3514	63.5368	41.4477	56.2581	46.2165	50.2938	58.8013	59.7737	57.8905	59.5569	75.3037	58.9163	63.5734	53.1604	45.2968	62.2017	57.224	23.7404	51.1012	44.1782	66.7371	49.8647	40.7769	56.5782	65.0592	31.2896	52.2061	47.1029	50.3286	30.2578	51.8209	42.1382	58.9245	57.437	49.4406	61.8734	49.3012	45.4012	67.6311
33	29	35.2566	58.1706	52.146	49.5423	64.4197	62.1508	74.7122	72.5755	39.9435	68.0309	68.3734	44.0668	56.6253	49.8672	51.8499	65.4443	66.1647	69.9731	62.6039	79.0695	63.8975	67.7131	55.775	49.3301	70.5359	63.8799	21.7382	60.7008	52.7393	72.1192	56.2209	49.0788	65.1995	68.2809	40.6654	52.6904	52.4207	56.1096	31.072	58.7664	54.0728	69.1311	70.4426	62.1315	68.2633	42.2581	51.2325	75.0348
34	30	43.2698	58.6525	59.7007	59.9945	75.9481	72.8575	81.4209	80.9323	53.0816	73.7255	75.2457	49.9589	61.3366	56.7992	58.2897	74.7368	71.0955	74.8031	62.1461	84.4297	68.4928	72.3191	64.2687	55.3801	79.537	69.5677	30.6848	66.1555	59.545	79.2436	62.9959	61.0625	76.2593	73.3674	50.5642	61.6729	66.8325	63.4829	41.4909	75.6365	61.946	74.4203	80.7972	68.173	80.7995	53.3151	57.3732	73.7196
35	31	50.4644	66.7766	72.4818	61.6921	86.6265	72.7956	87.464	85.8657	61.9266	77.4676	81.2905	67.5657	67.4177	62.1806	64.5462	77.9783	77.9948	78.3621	68.7296	86.0392	77.6749	75.2591	68.4041	59.9231	82.3086	71.6625	36.9751	73.2267	68.9298	85.5378	69.2688	69.3268	78.1983	76.666	56.8865	66.506	66.8255	68.1994	49.8234	75.7283	76.4426	79.6673	92.5961	81.2701	87.0288	59.5772	66.4622	75.6769
36	32	58.8004	70.0397	90.7428	69.8696	88.2967	81.3324	86.232	90.9398	85.6504	78.104	85.1599	75.0292	81.2705	58.2613	70.4683	75.6328	80.8616	80.2687	71.9924	88.3898	82.4474	78.0465	69.6912	68.5246	83.5519	74.5826	46.4516	81.4253	71.4991	90.3571	72.4215	74.4337	81.5047	80.9505	61.3019	76.8368	70.4442	74.8714	61.4126	78.9764	82.3049	82.5687	100	87.2196	85.8585	70.1517	71.2184	87.2969
37	33	61.5318	73.8017	92.3345	74.6019	91.0702	90.364	94.9011	93.7066	92.9546	78.0064	85.2881	86.2375	88.1059	63.4413	72.3502	82.359	83.2887	82.6961	71.0294	92.1131	83.0561	80.8127	72.1422	73.9422	86.4368	77.6677	52.9834	81.8398	76.5004	93.1797	75.8818	77.7678	87.4686	84.3059	61.6921	77.0169	76.1017	78.3917	66.2315	86.3451	88.5969	87.4171	90.5757	89.6771	86.801	73.2753	74.3566	88.4883
38	34	67.4827	77.3945	94.6627	78.9847	92.0772	78.5915	91.9514	95.695	89.8377	78.2595	88.0152	93.1252	92.7146	66.2312	77.26	84.7141	84.3208	85.48	74.5921	91.7973	82.6475	81.3426	75.7147	77.9477	88.1237	80.391	59.6887	85.584	77.7491	94.8422	80.2743	84.0768	86.0691	85.9602	61.9315	78.6133	80.1093	80.1188	66.5158	86.7388	92.317	88.9196	98.0731	93.56	89.68	79.2092	79.254	90.8363
39	35	69.3482	83.1389	97.2997	81.2649	91.5707	94.3279	88.4353	96.858	93.9661	77.6086	90.0043	97.3462	99.3184	72.1346	80.4334	87.0788	90.1422	88.2091	74.7395	93.6133	87.6143	83.0362	76.3052	84.7497	90.7301	82.8985	68.7572	91.6715	79.5437	95.3058	82.969	86.5709	90.5881	89.8001	61.9094	80.7914	86.4569	81.8734	73.5289	89.8688	95.5254	92.7638	96.4732	96.3215	88.0126	80.8505	78.1518	95.2383
40	36	67.9628	82.1667	93.9262	85.9972	91.2994	90.2831	98.5342	100	94.8012	78.1329	91.0843	99.2164	93.0389	70.5046	84.2088	91.9043	89.6682	90.0982	78.0076	94.0932	87.1599	83.8035	79.6015	89.0672	93.7899	85.0917	68.6165	93.1222	80.1451	96.233	84.5928	90.9826	91.782	91.4444	61.8631	81.5312	83.4022	83.1715	76.6505	90.9514	96.8179	90.7018	95.2236	100	87.0857	85.4613	78.7979	91.2502
41	37	73.6225	82.9487	91.8514	89.2205	91.1004	98.2203	88.6601	99.6624	95.1894	81.7883	92.7781	97.4674	94.0877	73.3036	86.8819	89.6323	90.8914	87.5935	76.6604	92.7812	86.9113	84.5709	79.3892	95.56	95.8329	88.3451	72.4451	93.5505	83.3159	93.9128	85.9529	93.7837	94.9709	89.8269	62.5309	83.5584	86.569	84.0268	79.0931	92.6509	98.1728	95.5923	96.3486	98.2323	87.9971	87.4111	79.4603	93.8032
42	38	70.773	83.718	93.4352	90.7906	86.2768	97.3448	86.1151	96.5672	96.6361	86.0294	94.398	93.9391	95.2754	72.1407	89.8487	90.7267	91.2507	89.5948	79.8495	91.8823	87.8544	85.1856	80.9757	93.0336	97.4551	90.3479	76.6558	94.595	87.0914	93.9106	87.3176	96.0692	96.9499	90.1343	65.5342	86.1941	87.1155	84.4394	81.4197	93.2316	98.0711	93.6875	93.939	98.0713	88.6858	89.4305	83.3695	95.5207
43	39	74.8268	84.0139	96.9195	94.6352	82.4239	100	97.2122	95.9951	96.8948	91.648	100	95.0604	100	72.1071	91.2304	96.8225	91.4647	90.9032	83.5333	95.3656	88.6203	89.7344	82.2947	95.1311	97.0503	92.6649	77.5537	94.2027	83.9893	92.8282	89.2304	96.6804	98.1011	92.5841	68.6199	85.7633	88.8496	84.3074	82.4685	90.2133	98.3073	94.0056	93.7639	96.9167	93.5118	90.5297	80.1444	95.8224
44	40	71.631	83.8067	91.4317	91.9945	78.6253	96.3264	87.9406	96.6986	99.5766	83.4478	98.1663	100	99.517	72.6901	92.993	92.6946	92.5808	90.8384	82.2019	94.4667	89.1232	87.3604	83.5925	97.6491	95.5189	93.8901	76.3604	94.3574	84.6463	92.798	90.6391	96.9353	95.0029	92.2866	70.9653	87.2113	92.3947	83.6308	81.4667	83.6188	98.4549	97.4436	92.6233	92.6199	85.4236	91.1117	80.2964	96.48
45	41	72.7881	82.9318	86.9892	91.7337	75.309	95.6507	87.482	93.6128	98.9414	84.6446	97.5331	94.9392	99.8346	74.2926	94.1798	93.613	93.1657	89.8963	83.1755	93.2216	92.0182	87.1378	82.6813	97.3566	100	100	86.7676	93.1637	85.4504	93.5247	89.3577	97.7116	97.8553	92.3234	72.3131	92.1224	92.8396	83.21	83.3849	90.9121	99.0683	99.2679	90.3811	92.9571	92.0775	91.4648	79.1454	95.7141
46	42	72.056	82.75	100	86.5964	70.1296	96.3978	90.3687	91.3806	100	82.7862	96.1423	96.0994	94.4185	73.9965	93.6213	93.901	100	93.4304	79.0075	95.478	90.9865	85.2428	83.8643	98.1477	95.4185	96.9466	90.3852	92.2601	85.8362	93.3177	90.7709	100	96.4906	92.5172	73.4174	91.6356	93.7434	82.0577	82.9902	88.1759	98.6911	99.1645	92.273	90.2749	86.5679	91.8329	79.6395	97.211
47	43	69.9071	82.5006	86.625	68.0832	70.208	96.0695	86.232	87.6665	80.7928	80.5337	95.3809	93.779	96.3805	61.8449	96.1576	80.0614	87.9749	87.0327	84.2596	94.655	89.3661	78.6612	76.9339	100	95.4347	85.0314	92.6453	92.354	73.1793	95.2454	81.9536	98.1432	86.1492	83.3634	73.6568	90.3775	84.4356	80.8091	84.2184	89.0289	98.4811	100	90.4745	89.2096	80.5458	91.5991	81.3661	95.803
48	44	68.0652	75.112	80.6224	55.8669	65.0829	94.9607	81.1241	85.378	89.1202	70.0557	91.7253	74.6179	92.2746	56.6344	97.0913	71.8537	79.4205	78.3297	61.4409	99.2742	91.078	70.865	73.3805	99.156	82.723	85.3425	93.4213	89.6681	61.1107	91.2519	74.8248	85.6642	79.0636	72.7057	73.7111	74.6197	69.2391	68.2572	66.7476	85.0295	83.955	98.4822	83.0745	87.4649	60.7135	91.6787	78.0758	95.5748
49	45	66.0973	58.9357	54.3871	53.1262	40.0241	78.2346	29.7032	66.6104	90.8492	56.9239	62.3247	66.505	93.3333	56.9763	87.3822	73.7192	78.8586	78.0132	55.3205	93.1821	89.3061	68.3977	75.8846	94.8553	69.8235	90.3447	94.6639	87.7836	54.4293	82.9696	58.0691	78.3732	85.348	67.6091	70.6596	69.166	64.3137	54.3192	60.3941	62.9199	75.0878	74.976	66.7017	74.7739	55.7581	91.8478	85.2481	93.37
50	46	55.7147	55.6218	70.7951	42.0583	35.0437	63.5165	52.3471	56.1902	70.6422	43.1195	54.7298	58.0804	81.244	54.6137	80.7213	70.9513	75.7587	70.7407	59.7884	89.9629	72.3365	66.1042	71.5411	97.5544	61.2239	83.3079	87.1498	69.2061	47.7249	68.9991	43.7744	80.2995	76.7293	57.8471	55.5891	66.0339	56.4808	48.3375	53.864	61.7552	76.4787	76.4861	38.8649	55.4999	54.4584	90.097	57.813	77.3518
51	47	32.289	54.844	66.606	29.0929	37.745	77.1592	37.7518	52.7199	56.6925	35.8558	55.262	59.1324	68.0132	47.6023	80.0175	61.9308	70.0673	63.4034	59.0517	87.0931	69.8617	57.509	65.0461	88.9947	51.3809	77.0933	80.0249	59.4518	36.8724	53.284	33.9856	62.085	62.2296	45.8626	39.2292	57.9251	43.0989	35.4281	42.6225	53.0807	57.3008	56.4946	43.6257	53.5636	40.959	68.4208	52.9211	78.9687
52	48	17.9865	43.2116	63.2721	17.9861	18.0103	65.991	33.6781	49.4654	41.1785	26.401	42.3138	38.8328	59.5368	42.5598	77.4636	54.6799	61.2568	54.9546	53.1523	87.336	58.6305	49.8272	61.1911	81.3292	42.8428	72.0783	78.9253	51.0155	24.6927	39.4493	23.5746	37.3211	48.4696	32.8487	25.2912	43.7371	31.8609	25.3926	26.0405	41.2894	45.1399	44.8277	31.8035	45.2281	32.9381	66.8739	53.0839	75.0967
53	49	11.4688	34.5084	47.8857	6.8294	12.5113	56.3693	7.02338	36.7567	31.8866	21.6321	31.9296	25.5595	49.2572	36.0245	70.3519	44.9458	56.154	44.1731	46.5372	76.2877	47.9567	42.1625	53.5937	72.5022	33.7154	64.8194	74.4145	43.4276	14.5169	28.6959	15.2615	27.5911	37.4366	20.4933	14.0325	35.8473	22.1397	12.9122	18.2463	33.8583	33.1267	33.9197	17.634	36.1314	13.9395	71.3156	47.7576	70.1106
54	50	6.90334	21.9418	37.2426	5.49237	7.54899	49.6788	10.027	30.4915	24.5119	14.7444	15.9162	17.8449	41.2771	33.6437	62.4985	38.7668	50.4052	35.8987	37.3434	73.9037	40.1235	34.5338	50.0064	63.2545	24.4714	62.1278	57.7662	34.7122	10.3491	21.0518	12.3193	15.4307	29.547	23.7451	7.48496	21.9391	13.9319	10.8743	12.213	25.0525	18.9745	29.6309	10.0354	30.072	20.464	51.7931	33.4075	60.7303
55	51	6.87972	14.0333	34.5027	3.39528	0.958698	42.679	13.0665	19.6211	26.5585	12.2858	15.1781	1.92216	27.292	28.3325	52.8476	32.1974	44.6946	26.9963	31.9072	65.4033	26.9833	31.9075	44.8027	54.6057	18.3196	64.3941	36.0748	26.555	4.95228	18.557	10.5498	7.23307	26.8656	16.2222	4.51994	17.0646	9.65459	6.42997	7.62862	19.3045	11.0783	23.2456	6.74997	16.2137	17.8594	43.5812	19.8284	50.7272
56	52	9.375	10.2376	33.1961	0.632455	-1.21194	39.8001	16.5288	18.1955	14.1143	9.19083	12.5753	3.59756	18.4218	28.8819	47.9697	29.5735	35.758	25.0498	27.1708	61.5009	23.5854	28.1535	39.2889	37.0018	20.191	53.685	20.2073	20.1525	3.06943	14.4191	7.04323	13.1684	23.1531	13.0105	3.22451	15.6336	4.7152	4.20505	10.7419	15.3937	9.85139	19.2672	12.2698	10.7776	18.4756	31.5295	15.9572	44.0159
57	53	4.95907	8.39885	25.198	0.327323	-3.02683	38.6819	15.4946	14.9597	10.7622	6.89493	15.6288	6.50678	13.9586	19.9658	41.8383	25.7016	34.7603	20.489	22.6713	56.3897	18.6671	24.0477	33.4183	30.3919	14.7612	51.8219	16.4396	18.8566	2.40259	12.1334	6.39326	5.50374	16.5509	10.4739	2.56673	13.7329	3.89547	2.92071	5.05078	14.393	12.8104	19.2787	6.11157	6.66479	18.5222	21.711	10.5386	37.8771
58	54	3.8728	7.42666	28.1596	-3.00139	-4.02774	33.2429	11.4209	16.179	13.0322	7.12271	12.3383	2.24252	9.76675	20.9243	37.2222	19.9834	28.7402	16.3817	17.4771	51.1146	17.967	21.3112	27.4287	24.0133	12.8185	49.635	8.80595	17.1129	3.60225	13.1059	5.93065	2.64759	18.9974	8.53218	2.265	12.4309	3.89547	1.55386	3.93851	13.6647	4.78627	19.0296	3.99782	6.10279	19.2264	18.6322	8.88804	33.3746
59	55	4.55762	6.84758	25.6889	-7.42857	-4.8779	30.0452	16.4029	13.1026	8.18631	4.33871	10.0812	2.58453	11.0306	14.6149	35.8755	14.8283	27.517	16.145	14.6932	0	14.8034	18.2462	25.2559	16.2363	15.0397	45.512	4.12867	18.6383	2.18031	11.6483	6.47422	4.3074	17.6673	8.60905	1.00376	11.1849	2.99867	0.720552	2.68823	14.206	3.84805	17.3201	11.1643	3.83436	17.6522	14.6083	6.91172	30.5121
60	56	9.65838	2.51501	23.3766	-1.45354	-5.25776	34.3659	7.44604	7.81279	6.7043	4.13262	11.0874	3.0694	6.62366	11.5747	32.9319	15.0491	25.2427	14.6496	17.9981	0	12.1914	17.9452	21.3776	16.0553	11.9734	44.1757	5.75341	12.9404	2.04302	13.0455	7.97308	1.37014	16.7192	8.29824	-0.0321847	8.30109	4.1547	1.94989	-0.0772798	16.0072	3.24771	15.9902	6.44634	3.02968	19.2782	11.9622	6.76512	27.0695
61	57	9.71348	5.44425	22.3551	-4.17198	-6.13205	30.1213	7.67986	10.4858	5.41049	3.86507	9.62278	4.39413	8.82051	11.5839	28.249	11.9996	23.8208	9.75227	9.04642	0	11.3797	16.4445	16.9258	13.4927	11.8051	50.2285	4.54833	12.2054	1.0068	10.6973	6.72634	1.14999	17.1519	7.74681	-0.547141	8.83892	1.11399	0.783807	0.590638	11.4009	2.56208	15.3386	5.38752	2.22245	16.2179	9.32604	4.65306	24.648
62	58	0.897355	0	21.7295	-0.0166436	-6.60838	33.6997	8.53417	5.66498	5.59868	4.89551	8.83804	-0.303043	1.95864	5.79958	24.7702	10.9309	21.944	8.38152	15.2931	0	10.2423	12.5888	15.6238	14.4703	20.3626	41.865	3.55895	11.4399	0.526281	10.6542	7.76953	1.02254	16.2198	9.1939	-2.13626	10.1701	4.64163	0.159512	4.81066	13.7762	2.52272	13.5334	5.83908	5.02478	16.425	7.21214	3.24682	24.9923
63	59	0.0787154	0	36.8863	-1.46463	-6.95207	24.2208	10.5845	9.19152	3.6462	3.91207	9.41688	3.71012	5.92225	8.47654	18.8045	7.86855	20.5298	7.17027	14.0564	0	13.7889	12.6502	10.3097	13.9216	13.0516	40.0527	2.6446	12.8216	3.74281	14.4838	7.79728	2.05087	16.8714	7.50952	-4.45759	9.36701	10.3552	-0.189764	2.66339	10.9711	2.59817	5.19336	6.82004	3.91611	14.9803	7.24695	5.23401	23.2941
Fig. 1C - Absolute gsw (mol m-2 s-1) of 120 wild-type Brachypodium distachyon 21-3 individuals (0.64 cm2 correction) and of 35 individuals (corrected by individual leaf area).
Abs gsw (mol m-2 s-1)	n=120 (0.64 correction factor)
Plotted observations (min)	wt_3_08/05/2019_14:36	wt_09/05/2019_12:43	wt_07/05/2019_15:20	wt_16/05/2019_13:49	wt_22/05/2019_08:35	wt_15/05/2020_09:34	wt_23/05/2019_09:03	wt_24/05/2019_09:23	wt_27/05/2019_10:48	wt_28/05/2019_15:14	wt_29/05/2019_11:56	wt_31/05/2019_10:36	wt_03/06/2019_09:48	wt_1_24/06/2019_09:07	wt_3_25/06/2019_15:33	wt_2_25/06/2019_10:11	wt_1_27/06/2019_14:23	wt_3_01/07/2019_12:40	wt_2_02/07/2019_09:54	wt_1_03/07/2019_10:00	wt_1_04/07/2019_08:51	wt_2_08/07/2019_09:00	wt_3_08/07/2019_13:21	wt_1_10/07/2019_12:45	wt_4_11/07/2019_08:47	wt_2_12/07/2019_09:02	wt_4_16/07/2019_12:14	wt_3_17/07/2019_10:11	wt_2_18/07/2019_10:22	wt_3_22/07/2019_09:47	wt_4_22/07/2019_12:32	wt_4_24/07/2019_15:50	wt_3_24/07/2019_09:22	wt_1_30/07/2019_08:45	wt_2_30/07/2019_12:08	wt_3_31/07/2019_09:09	wt_4_31/07/2019_12:29	wt_1_05/08/2019_08:59	wt_2_05/08/2019_15:21	wt_3_3_06/08/2019_10:38	wt_4_07/08/2019_10:47	wt_1_08/08/2019_09:39	wt_1_12/08/2019_10:15	wt_2_13/08/2019_11:43	wt_1_28/10/2019_09:04	wt_29/10/2019_15:37	wt_1_30/10/2019_13:06	wt_4_30/10/2019_09:06	wt_3_06/11/2019_12:56
1	0.10303	0.2266	0.06219	0.1659	0.16585	0.18185	0.1112	0.09465	0.05814	0.27658	0.22737	0.19764	0.26989	0.32176	0.33166	0.31251	0.2197	0.38383	0.18152	0.30806	0.33764	0.46196	0.46707	0.28433	0.27416	0.28991	0.40793	0.34044	0.30392	0.43483	0.42854	0.31621	0.36361	0.28548	0.49713	0.398	0.27966	0.34812	0.34279	0.29814	0.29474	0.18865	0.25238	0.34526	0.17422	0.17963	0.17081	0.24198	0.21223
2	0.11299	0.2292	0.07254	0.17391	0.1576	0.17642	0.10991	0.09426	0.05836	0.27389	0.22897	0.1955	0.26924	0.3231	0.33462	0.29951	0.22967	0.39868	0.19002	0.3112	0.34809	0.45915	0.47082	0.29275	0.28307	0.29276	0.40666	0.34711	0.3056	0.44532	0.43233	0.32458	0.37225	0.29264	0.49223	0.40212	0.27889	0.3591	0.35147	0.29609	0.2925	0.19148	0.25278	0.34811	0.1831	0.19035	0.17392	0.24749	0.21393
3	0.10611	0.23658	0.07897	0.17973	0.15247	0.17529	0.1051	0.09567	0.05687	0.27318	0.23337	0.1997	0.26931	0.32355	0.34111	0.31083	0.23543	0.40124	0.17949	0.32085	0.34045	0.46987	0.4671	0.30039	0.27809	0.29164	0.41678	0.35607	0.30592	0.44977	0.42694	0.3266	0.37442	0.28967	0.47953	0.40904	0.27501	0.36361	0.36232	0.30087	0.29343	0.20434	0.25252	0.34521	0.19312	0.19518	0.18418	0.25397	0.21639
4	0.11512	0.22933	0.10396	0.18025	0.14882	0.17669	0.09771	0.0947	0.07364	0.26953	0.23422	0.22094	0.26582	0.32761	0.3438	0.30884	0.23383	0.3997	0.18349	0.32212	0.34992	0.47177	0.46573	0.30025	0.278	0.30107	0.42111	0.36189	0.30284	0.46376	0.42364	0.32913	0.37151	0.29559	0.48113	0.41091	0.27591	0.35218	0.35774	0.3048	0.30483	0.20544	0.25059	0.35373	0.18656	0.19715	0.17294	0.25156	0.21894
5	0.11749	0.22796	0.09244	0.16155	0.14537	0.1776	0.10872	0.08818	0.05949	0.25858	0.22254	0.19585	0.26414	0.315	0.31584	0.30283	0.22838	0.35572	0.18016	0.32706	0.34532	0.44709	0.45002	0.31303	0.28053	0.28161	0.42653	0.33178	0.26931	0.45461	0.40765	0.33962	0.37006	0.29922	0.47304	0.38096	0.28546	0.30978	0.3402	0.29188	0.30103	0.16211	0.25204	0.35436	0.18947	0.19914	0.17154	0.25852	0.22485
6	0.12704	0.19851	0.10526	0.15317	0.11206	0.15265	0.11055	0.08273	0.06849	0.22293	0.18491	0.18513	0.23351	0.29058	0.29972	0.26716	0.22208	0.34475	0.18804	0.32928	0.30638	0.42194	0.41532	0.32638	0.23523	0.25579	0.39541	0.31182	0.25302	0.45543	0.39804	0.30557	0.31996	0.26052	0.46464	0.37752	0.24483	0.28584	0.31643	0.255	0.29345	0.1648	0.22161	0.32928	0.15683	0.20105	0.14592	0.25448	0.18981
7	0.12118	0.21436	0.07676	0.16682	0.10158	0.14122	0.0503	0.07698	0.05482	0.2004	0.17968	0.19548	0.20327	0.28165	0.30919	0.27843	0.23486	0.3608	0.15889	0.32644	0.29059	0.41803	0.4202	0.32957	0.24127	0.26368	0.37753	0.30237	0.25877	0.43019	0.36964	0.28879	0.32681	0.2659	0.41109	0.39133	0.23272	0.27569	0.32833	0.25133	0.26681	0.19219	0.16085	0.28412	0.15723	0.17446	0.14466	0.23289	0.17964
8	0.10213	0.20195	0.08304	0.16106	0.10215	0.12581	0.05221	0.07298	0.06209	0.18536	0.18652	0.18261	0.19072	0.27318	0.31305	0.29049	0.21917	0.34469	0.1679	0.31653	0.25595	0.41338	0.41562	0.32403	0.23075	0.25889	0.37848	0.29747	0.26147	0.38482	0.33355	0.26767	0.30317	0.24673	0.38639	0.37987	0.20806	0.2732	0.28091	0.23751	0.26488	0.16536	0.15509	0.26233	0.16803	0.17349	0.15402	0.23748	0.17826
9	0.10213	0.18018	0.09292	0.14283	0.08873	0.14624	0.0718	0.07028	0.04018	0.17241	0.17211	0.16487	0.18215	0.2562	0.30195	0.26029	0.20684	0.32218	0.17386	0.31363	0.24821	0.39954	0.40162	0.30871	0.21222	0.25069	0.38126	0.27722	0.24383	0.3359	0.30297	0.27302	0.29629	0.23115	0.38395	0.36059	0.19437	0.2262	0.23461	0.21758	0.26553	0.15336	0.13797	0.27048	0.1516	0.18056	0.14348	0.22725	0.17899
10	0.07864	0.16883	0.08483	0.13145	0.08226	0.11696	0.05326	0.0583	0.0365	0.14733	0.16265	0.15218	0.16264	0.24787	0.27834	0.25163	0.1927	0.29722	0.16559	0.30647	0.23201	0.39021	0.39282	0.3112	0.19198	0.24037	0.34695	0.24886	0.2331	0.28472	0.2699	0.25257	0.2756	0.20625	0.3387	0.34606	0.171	0.18954	0.18234	0.19121	0.22748	0.13283	0.10304	0.25005	0.14644	0.1721	0.13382	0.21801	0.16494
11	0.0684	0.14728	0.09075	0.11143	0.06888	0.11412	0.04914	0.0562	0.03513	0.14002	0.14016	0.12469	0.14048	0.23146	0.2702	0.23917	0.16236	0.27592	0.1562	0.31392	0.20973	0.3644	0.36123	0.28919	0.1663	0.2295	0.32554	0.22851	0.21153	0.23681	0.23564	0.21259	0.25309	0.16938	0.30011	0.32217	0.14458	0.14233	0.13918	0.16317	0.21276	0.11646	0.08364	0.23572	0.1403	0.16836	0.12619	0.21735	0.15649
12	0.05401	0.12498	0.07693	0.08677	0.06234	0.11487	0.04528	0.04892	0.03021	0.12851	0.13097	0.10061	0.12959	0.22516	0.25734	0.22857	0.17337	0.25947	0.14879	0.29261	0.17787	0.34663	0.35904	0.26887	0.15166	0.22903	0.27896	0.19425	0.18527	0.18589	0.20185	0.17443	0.22402	0.14479	0.24894	0.29842	0.14079	0.10861	0.10912	0.16063	0.18752	0.11051	0.055	0.21644	0.12982	0.16396	0.10912	0.20907	0.13535
13	0.04052	0.10636	0.07104	0.08448	0.0543	0.10175	0.04797	0.04461	0.02021	0.10749	0.12872	0.10231	0.11511	0.20432	0.24093	0.20791	0.15897	0.232	0.15305	0.30356	0.17043	0.32617	0.34061	0.24369	0.14012	0.20861	0.25612	0.17988	0.15072	0.16094	0.14265	0.13392	0.20112	0.1268	0.19764	0.27148	0.09868	0.08201	0.09576	0.1401	0.16109	0.10065	0.04618	0.20179	0.1377	0.15085	0.10601	0.19832	0.13579
14	0.03241	0.0942	0.06252	0.07244	0.05088	0.09338	0.05136	0.04516	0.0198	0.10687	0.12013	0.08434	0.11895	0.18507	0.22734	0.1912	0.14966	0.21249	0.13414	0.28211	0.16068	0.31116	0.32141	0.22648	0.13543	0.19722	0.21487	0.14515	0.13237	0.13794	0.14131	0.10881	0.18702	0.10768	0.15818	0.24362	0.08894	0.07326	0.08134	0.12374	0.1302	0.09732	0.05003	0.18946	0.11744	0.16911	0.09931	0.19306	0.12801
15	0.02888	0.08496	0.06204	0.0617	0.04881	0.09267	0.03501	0.04352	0.02012	0.09642	0.11335	0.07279	0.10246	0.16638	0.19947	0.17445	0.14465	0.2027	0.13669	0.26806	0.1458	0.29181	0.28996	0.19322	0.10331	0.18604	0.17889	0.13765	0.11194	0.13039	0.10252	0.07961	0.15591	0.09794	0.14155	0.20965	0.06376	0.07386	0.05167	0.11112	0.11338	0.09067	0.06787	0.18003	0.11001	0.1299	0.09405	0.17814	0.12027
16	0.02565	0.07457	0.0579	0.05207	0.04647	0.08946	0.03576	0.03752	0.01024	0.08886	0.12074	0.06527	0.10765	0.15272	0.17443	0.18326	0.1142	0.17164	0.13672	0.25796	0.15079	0.2754	0.24918	0.1764	0.12139	0.17692	0.14411	0.1096	0.09412	0.12562	0.09714	0.07033	0.16391	0.09702	0.12349	0.19421	0.06261	0.05636	0.06255	0.09118	0.11083	0.08742	0.06676	0.17051	0.11548	0.13722	0.08848	0.17239	0.11369
17	0.03174	0.07736	0.05431	0.04073	0.03728	0.09089	0.04103	0.03376	0.00414	0.08474	0.10096	0.07329	0.10077	0.15295	0.15787	0.17577	0.11629	0.16979	0.1189	0.24989	0.13475	0.25964	0.24377	0.15781	0.10536	0.16682	0.12884	0.12509	0.08426	0.12502	0.08923	0.06166	0.14305	0.09055	0.1102	0.17955	0.06763	0.05331	0.06134	0.09547	0.09363	0.09321	0.05525	0.16148	0.10758	0.12917	0.08336	0.1714	0.10794
18	0.02684	0.06797	0.04826	0.05815	0.0362	C	0.03513	0.03191	0.01743	0.08218	0.10185	0.05151	0.09808	0.14331	0.15485	0.16594	0.11357	0.16539	0.11392	0.24086	0.1327	0.25125	0.22808	0.15428	0.11096	0.16107	0.11343	0.11725	0.07727	0.12791	0.08141	0.04695	0.13993	0.0866	0.10131	0.17116	0.06613	0.05383	0.04207	0.09275	0.0828	0.10621	0.05521	0.15231	0.1004	0.12204	0.08052	0.15173	0.09971
19	0.02784	0.07637	0.04392	0.03912	0.03131	0.09027	0.03199	0.02765	0.01287	0.07826	0.09316	0.04434	0.09188	0.13518	0.14563	0.1556	0.11118	0.15555	0.09857	0.21927	0.1325	0.23895	0.21661	0.14775	0.11534	0.15609	0.08116	0.12343	0.07926	0.12917	0.08785	0.05825	0.13773	0.09221	0.10564	0.16671	0.06998	0.05866	0.05989	0.08807	0.0801	0.08193	0.05396	0.14504	0.09859	0.10872	0.07667	0.1469	0.09702
20	0.02744	0.07347	0.04162	0.03754	0.02376	0.09707	0.03571	0.02945	0.00971	0.06806	0.08308	0.05269	0.09584	0.12777	0.13676	0.15092	0.10509	0.16341	0.09626	0.23382	0.13823	0.22841	0.20631	0.14294	0.11258	0.1546	0.08359	0.12975	0.07767	0.13326	0.07952	0.06125	0.14069	0.08638	0.10565	0.16341	0.06522	0.06547	0.06033	0.0834	0.08222	0.09643	0.04975	0.14071	0.093	0.10706	0.07353	0.15229	0.094
21	0.02792	0.07188	0.03877	0.04077	0.0322	0.07855	0.03155	0.03049	0.01695	0.07752	0.07198	0.05473	0.09186	0.10963	0.1283	0.15523	0.10655	0.15172	0.08592	0.22161	0.13155	0.22968	0.1875	0.14931	0.11604	0.14428	0.08526	0.11098	0.07777	0.145	0.08165	0.06187	0.14127	0.0853	0.10646	0.16717	0.05823	0.06676	0.05747	0.08432	0.08983	0.07456	0.06217	0.13603	0.09089	0.09747	0.0685	0.13344	0.09197
22	0.0329	0.06849	0.03675	0.04237	0.0347	0.10649	0.03201	0.03071	0.01744	0.07205	0.06405	0.06674	0.09126	0.11982	0.12499	0.14817	0.10237	0.14514	0.08902	0.21334	0.13054	0.21969	0.187	0.14766	0.11461	0.1422	0.07316	0.12002	0.06668	0.14367	0.08533	0.06884	0.13713	0.08424	0.09447	0.16015	0.06081	0.07259	0.06504	0.08058	0.08526	0.07604	0.06031	0.13219	0.08483	0.09416	0.06731	0.12854	0.09019
23	0.03358	0.08472	0.03963	0.04071	0.02921	0.09046	0.03118	0.03019	0.01631	0.06959	0.06736	0.05259	0.09	0.11142	0.12008	0.13857	0.09439	0.14692	0.08029	0.22103	0.12968	0.20857	0.17257	0.14648	0.11221	0.13771	0.07323	0.13288	0.07251	0.14845	0.09242	0.07355	0.13779	0.08409	0.09536	0.15822	0.06009	0.07394	0.05608	0.07458	0.07721	0.08053	0.063	0.13585	0.08835	0.089	0.06404	0.13451	0.0883
24	0.03175	0.10028	0.04016	0.06339	0.04793	0.09698	0.0358	0.04419	0.01858	0.07245	0.11967	0.06106	0.09083	0.15796	0.11741	0.18173	0.12654	0.15106	0.08206	0.21157	0.13799	0.27657	0.22068	0.14589	0.15229	0.16531	0.07237	0.12891	0.10963	0.15563	0.09967	0.07853	0.1917	0.112	0.09959	0.18732	0.10713	0.11223	0.04913	0.12022	0.07636	0.12668	0.06609	0.13755	0.07523	0.07727	0.064	0.11594	0.10427
25	0.02505	0.10393	0.05693	0.07287	0.08455	0.10376	0.07099	0.05871	0.01721	0.07013	0.12419	0.05528	0.08776	0.15051	0.11467	0.18538	0.1381	0.18467	0.11928	0.21395	0.15779	0.2823	0.22185	0.13797	0.15838	0.17125	0.0752	0.16136	0.11205	0.1653	0.11876	0.14784	0.20031	0.11258	0.14404	0.1728	0.10883	0.14384	0.04145	0.13178	0.12582	0.12351	0.12277	0.14872	0.11876	0.07898	0.06284	0.1116	0.12866
26	0.02946	0.10495	0.08672	0.0653	0.07728	0.10019	0.0814	0.06268	0.01523	0.09867	0.13414	0.0977	0.09375	0.14938	0.19023	0.18611	0.14432	0.20198	0.12775	0.21758	0.20714	0.29299	0.23833	0.12157	0.17244	0.16954	0.09211	0.19238	0.10435	0.22225	0.16443	0.16272	0.18001	0.1339	0.15856	0.23212	0.1153	0.16063	0.11546	0.13082	0.12255	0.13728	0.16738	0.20673	0.11478	0.0736	0.09314	0.11747	0.13554
27	0.04205	0.09535	0.06415	0.04978	0.0747	0.15703	0.0838	0.06345	0.01832	0.14723	0.13291	0.09973	0.15913	0.134	0.18339	0.18174	0.1468	0.20271	0.12231	0.23525	0.20421	0.27157	0.23609	0.14969	0.17605	0.14919	0.11261	0.19422	0.12417	0.27333	0.18461	0.14235	0.17493	0.15311	0.16651	0.24024	0.10269	0.15305	0.10558	0.13286	0.12143	0.12942	0.17914	0.21471	0.11653	0.1069	0.0944	0.16945	0.1266
28	0.04482	0.11002	0.04489	0.05508	0.09501	0.15896	0.07085	0.07126	0.02428	0.16692	0.16355	0.09574	0.17004	0.15141	0.17291	0.18376	0.15638	0.23228	0.11317	0.24796	0.20616	0.29992	0.25029	0.16262	0.19211	0.18029	0.10126	0.18493	0.13515	0.3095	0.21558	0.14077	0.21184	0.19467	0.15555	0.21452	0.13446	0.183	0.10963	0.15795	0.12845	0.15374	0.14755	0.19354	0.11949	0.09912	0.08362	0.17484	0.14791
29	0.04479	0.13762	0.06585	0.0893	0.10684	0.13061	0.08308	0.07738	0.03396	0.18816	0.176	0.10179	0.17115	0.16337	0.17826	0.20452	0.1731	0.28076	0.11896	0.26036	0.22359	0.31945	0.2626	0.1771	0.21785	0.20126	0.09272	0.21967	0.16134	0.33446	0.24306	0.16943	0.24412	0.20431	0.20216	0.21651	0.14964	0.20402	0.11258	0.17912	0.16483	0.18037	0.18096	0.24322	0.13183	0.08496	0.09436	0.19398	0.16209
30	0.05497	0.13876	0.07539	0.10814	0.12596	0.15311	0.09054	0.08629	0.04513	0.20391	0.19369	0.1154	0.18539	0.18608	0.2004	0.23356	0.186	0.30014	0.11809	0.27801	0.23967	0.34118	0.30259	0.19882	0.24565	0.21918	0.13088	0.23941	0.18216	0.3675	0.27235	0.2108	0.28553	0.21953	0.25137	0.25342	0.19078	0.23083	0.15033	0.23054	0.18883	0.19417	0.20756	0.26687	0.15604	0.10719	0.10567	0.19058	0.1804
31	0.06411	0.15798	0.09153	0.1112	0.14367	0.15298	0.09726	0.09155	0.05265	0.21426	0.20925	0.15607	0.20377	0.20371	0.22191	0.24369	0.20405	0.31442	0.1306	0.28331	0.2718	0.35505	0.32206	0.21513	0.25421	0.22578	0.15771	0.265	0.21087	0.39669	0.29947	0.23933	0.29279	0.2294	0.2828	0.27328	0.19076	0.24798	0.18052	0.23082	0.23302	0.20786	0.23787	0.31814	0.16807	0.11978	0.12241	0.19564	0.19246
32	0.0747	0.1657	0.11459	0.12594	0.14644	0.17092	0.09589	0.09696	0.07282	0.21602	0.21921	0.17331	0.24564	0.19087	0.24227	0.23636	0.21155	0.32207	0.1368	0.29105	0.2885	0.3682	0.32812	0.24601	0.25805	0.23498	0.19813	0.29467	0.21873	0.41904	0.3131	0.25696	0.30517	0.24222	0.30475	0.31573	0.20109	0.27224	0.22251	0.24072	0.25089	0.21543	0.25689	0.34143	0.16581	0.14104	0.13117	0.22568	0.20708
33	0.07817	0.1746	0.1166	0.13447	0.15104	0.1899	0.10553	0.09991	0.07903	0.21575	0.21954	0.1992	0.2663	0.20784	0.24874	0.25738	0.2179	0.33181	0.13497	0.30331	0.29063	0.38125	0.33966	0.26546	0.26696	0.2447	0.22599	0.29617	0.23403	0.43213	0.32806	0.26847	0.3275	0.25226	0.30669	0.31647	0.21724	0.28504	0.23997	0.26318	0.27007	0.22808	0.23268	0.35105	0.16763	0.14732	0.13695	0.22876	0.21172
34	0.08573	0.1831	0.11954	0.14237	0.15271	0.16516	0.10225	0.10203	0.07638	0.21645	0.22656	0.21511	0.28023	0.21698	0.26562	0.26474	0.2206	0.34298	0.14174	0.30227	0.2892	0.38375	0.35648	0.27984	0.27217	0.25328	0.25459	0.30972	0.23785	0.43984	0.34705	0.29025	0.32226	0.25721	0.30788	0.32303	0.22868	0.29132	0.241	0.26438	0.28141	0.232	0.25194	0.36625	0.17319	0.15925	0.14597	0.23483	0.21652
35	0.0881	0.19669	0.12287	0.14648	0.15187	0.19823	0.09834	0.10327	0.07989	0.21465	0.23168	0.22486	0.30019	0.23632	0.27653	0.27213	0.23583	0.35393	0.14202	0.30825	0.30658	0.39174	0.35926	0.30426	0.28022	0.26118	0.29327	0.33175	0.24334	0.44199	0.3587	0.29886	0.33918	0.2687	0.30777	0.33198	0.2468	0.2977	0.26641	0.27392	0.29119	0.24203	0.24783	0.37706	0.16997	0.16255	0.14394	0.24621	0.21956
36	0.08634	0.19439	0.11861	0.15501	0.15142	0.18973	0.10957	0.10662	0.0806	0.2161	0.23446	0.22918	0.28121	0.23098	0.28951	0.28721	0.23459	0.36151	0.14823	0.30983	0.30499	0.39536	0.37478	0.31976	0.28967	0.26809	0.29267	0.337	0.24518	0.44629	0.36572	0.31409	0.34365	0.27362	0.30754	0.33502	0.23808	0.30242	0.27772	0.27722	0.29513	0.23665	0.24462	0.39146	0.16818	0.17182	0.14513	0.2359	0.22294
37	0.09353	0.19624	0.11599	0.16082	0.15109	0.20641	0.09859	0.10626	0.08093	0.22621	0.23882	0.22514	0.28438	0.24015	0.2987	0.28011	0.23779	0.35146	0.14567	0.30551	0.30412	0.39898	0.37378	0.34307	0.29598	0.27834	0.309	0.33855	0.25488	0.43553	0.3716	0.32376	0.35559	0.26878	0.31086	0.34335	0.24712	0.30553	0.28657	0.2824	0.29926	0.24941	0.24751	0.38454	0.16994	0.17574	0.14635	0.2425	0.22372
38	0.08991	0.19806	0.11799	0.16365	0.14309	0.20457	0.09576	0.10296	0.08216	0.23794	0.24299	0.21699	0.28797	0.23634	0.3089	0.28353	0.23873	0.35949	0.15173	0.30255	0.30742	0.40188	0.38125	0.334	0.30099	0.28465	0.32696	0.34233	0.26643	0.43552	0.3775	0.33165	0.363	0.2697	0.32579	0.35418	0.24868	0.30703	0.295	0.28417	0.29895	0.24444	0.24132	0.38391	0.17127	0.1798	0.15355	0.24694	0.2266
39	0.09506	0.19876	0.12239	0.17058	0.1367	0.21015	0.1081	0.10235	0.08238	0.25348	0.25741	0.21958	0.30225	0.23623	0.31365	0.30258	0.23929	0.36474	0.15873	0.31402	0.3101	0.42334	0.38746	0.34153	0.29974	0.29195	0.33079	0.34091	0.25694	0.4305	0.38577	0.33376	0.36731	0.27703	0.34113	0.35241	0.25363	0.30655	0.2988	0.27497	0.29967	0.24527	0.24087	0.37939	0.18059	0.18201	0.14761	0.24772	0.22646
40	0.091	0.19827	0.11546	0.16582	0.1304	0.20243	0.09779	0.1031	0.08466	0.2308	0.25269	0.23099	0.30079	0.23814	0.31971	0.28968	0.24221	0.36448	0.1562	0.31106	0.31186	0.41214	0.39357	0.35057	0.29501	0.29581	0.3257	0.34147	0.25895	0.43036	0.39186	0.33464	0.35571	0.27614	0.35279	0.35836	0.26375	0.30409	0.29517	0.25487	0.30012	0.25424	0.23794	0.36257	0.16497	0.18318	0.14789	0.24942	0.22673
41	0.09247	0.1962	0.10985	0.16535	0.1249	0.20101	0.09728	0.09981	0.08412	0.23411	0.25106	0.2193	0.30175	0.24339	0.32379	0.29255	0.24374	0.3607	0.15805	0.30696	0.32199	0.41109	0.38928	0.34952	0.30885	0.31506	0.37009	0.33715	0.26141	0.43373	0.38632	0.33732	0.36639	0.27625	0.35949	0.37854	0.26502	0.30256	0.30212	0.2771	0.30199	0.259	0.23218	0.36389	0.17782	0.18389	0.14577	0.24744	0.22675
42	0.09154	0.19577	0.12628	0.15609	0.11631	0.20258	0.10049	0.09743	0.08502	0.22897	0.24748	0.22198	0.28538	0.24242	0.32187	0.29345	0.26162	0.37488	0.15013	0.31439	0.31838	0.40215	0.39485	0.35236	0.2947	0.30544	0.38552	0.33388	0.26259	0.43277	0.39243	0.34522	0.36128	0.27683	0.36498	0.37654	0.2676	0.29837	0.30069	0.26876	0.30084	0.25873	0.23704	0.35339	0.16718	0.18463	0.14668	0.25131	0.22697
43	0.08881	0.19518	0.10939	0.12272	0.11644	0.20189	0.09589	0.09347	0.06869	0.22274	0.24552	0.21662	0.29131	0.20261	0.33059	0.2502	0.23016	0.34921	0.16011	0.31168	0.31271	0.3711	0.36222	0.35901	0.29475	0.2679	0.39516	0.33422	0.22387	0.44171	0.35431	0.33881	0.32256	0.24944	0.36617	0.37137	0.24103	0.29383	0.30514	0.27136	0.3002	0.26091	0.23242	0.34922	0.15555	0.18416	0.14986	0.24767	0.21897
44	0.08647	0.1777	0.10181	0.1007	0.10794	0.19956	0.09021	0.09103	0.07577	0.19376	0.23611	0.17236	0.2789	0.18554	0.3338	0.22455	0.20778	0.31429	0.11675	0.32689	0.3187	0.33432	0.34549	0.35598	0.25549	0.26888	0.39847	0.3245	0.18695	0.42319	0.32349	0.29573	0.29603	0.21755	0.36644	0.30662	0.19765	0.24819	0.24184	0.25917	0.25592	0.25695	0.21341	0.34239	0.11725	0.18432	0.1438	0.24708	0.18016
45	0.08397	0.13943	0.06868	0.09576	0.06638	0.16441	0.03303	0.07102	0.07724	0.15744	0.16043	0.15362	0.2821	0.18666	0.30042	0.23038	0.20631	0.31302	0.10512	0.30683	0.3125	0.32268	0.35728	0.34054	0.21565	0.28464	0.40377	0.31768	0.16651	0.38478	0.25105	0.27056	0.31956	0.2023	0.35127	0.28421	0.18359	0.19751	0.21882	0.19178	0.22889	0.19562	0.17135	0.29271	0.10768	0.18466	0.15701	0.24138	0.17495
46	0.07078	0.13159	0.0894	0.07581	0.05812	0.13348	0.05821	0.05991	0.06006	0.11926	0.14088	0.13416	0.24556	0.17892	0.27752	0.22173	0.1982	0.28384	0.11361	0.29623	0.25312	0.31186	0.33683	0.35023	0.18909	0.26247	0.37172	0.25045	0.146	0.31999	0.18925	0.27721	0.28729	0.17309	0.27635	0.27134	0.16123	0.17576	0.19516	0.18823	0.23313	0.19956	0.09984	0.21726	0.10517	0.18114	0.10648	0.19997	0.16262
47	0.04102	0.12975	0.08411	0.05244	0.0626	0.16215	0.04198	0.05621	0.0482	0.09917	0.14225	0.13659	0.20557	0.15595	0.2751	0.19354	0.18331	0.2544	0.11221	0.28678	0.24446	0.27131	0.30625	0.3195	0.15869	0.24289	0.34133	0.21515	0.1128	0.24711	0.14693	0.21433	0.233	0.13723	0.19502	0.23802	0.12303	0.12882	0.15443	0.16179	0.17467	0.1474	0.11207	0.20968	0.0791	0.13756	0.09747	0.20415	0.12977
48	0.02285	0.10223	0.0799	0.03242	0.02987	0.13868	0.03745	0.05274	0.03501	0.07302	0.10892	0.0897	0.17995	0.13943	0.26632	0.17088	0.16026	0.2205	0.101	0.28758	0.20516	0.23507	0.2881	0.29198	0.13232	0.22709	0.33664	0.18462	0.07554	0.18295	0.10192	0.12884	0.18148	0.09829	0.12573	0.17972	0.09095	0.09233	0.09435	0.12585	0.1376	0.11696	0.0817	0.17705	0.06361	0.13445	0.09777	0.19414	0.10892
49	0.01457	0.08164	0.06047	0.01231	0.02075	0.11846	0.00781	0.03919	0.02711	0.05983	0.08219	0.05904	0.14888	0.11802	0.24187	0.14046	0.14691	0.17724	0.08843	0.2512	0.16781	0.19891	0.25233	0.26029	0.10413	0.20422	0.3174	0.15716	0.04441	0.13308	0.06598	0.09525	0.14017	0.06132	0.06976	0.1473	0.0632	0.04695	0.06611	0.1032	0.10098	0.0885	0.0453	0.14144	0.02692	0.14338	0.08796	0.18125	0.08791
50	0.00877	0.05191	0.04703	0.0099	0.01252	0.1044	0.01115	0.03251	0.02084	0.04078	0.04097	0.04122	0.12476	0.11022	0.21487	0.12115	0.13187	0.14404	0.07096	0.24335	0.1404	0.16292	0.23544	0.22709	0.07558	0.19574	0.24639	0.12562	0.03166	0.09763	0.05326	0.05327	0.11063	0.07105	0.03721	0.09015	0.03977	0.03954	0.04425	0.07636	0.05784	0.07731	0.02578	0.11772	0.03952	0.10413	0.06153	0.157	0.06181
51	0.00874	0.0332	0.04357	0.00612	0.00159	0.08969	0.01453	0.02092	0.02258	0.03398	0.03907	0.00444	0.08249	0.09282	0.18169	0.10062	0.11693	0.10832	0.06063	0.21536	0.09442	0.15053	0.21094	0.19604	0.05658	0.20288	0.15387	0.0961	0.01515	0.08606	0.04561	0.02497	0.10059	0.04854	0.02247	0.07012	0.02756	0.02338	0.02764	0.05884	0.03377	0.06065	0.01734	0.06347	0.03449	0.08762	0.03652	0.13114	0.0535
52	0.01191	0.02422	0.04192	0.00114	-0.00201	0.08364	0.01838	0.0194	0.012	0.02542	0.03237	0.00831	0.05568	0.09462	0.16492	0.09242	0.09355	0.10051	0.05163	0.20251	0.08253	0.13282	0.18498	0.13284	0.06236	0.16914	0.08619	0.07293	0.00939	0.06687	0.03045	0.04546	0.08669	0.03893	0.01603	0.06424	0.01346	0.01529	0.03892	0.04692	0.03003	0.05027	0.03152	0.04219	0.03568	0.06339	0.02939	0.11379	0.0422
53	0.0063	0.01987	0.03182	0.00059	-0.00502	0.08129	0.01723	0.01595	0.00915	0.01907	0.04023	0.01503	0.04219	0.06541	0.14384	0.08032	0.09094	0.08221	0.04308	0.18568	0.06532	0.11345	0.15734	0.10911	0.04559	0.16327	0.07012	0.06824	0.00735	0.05627	0.02764	0.019	0.06197	0.03134	0.01276	0.05643	0.01112	0.01062	0.0183	0.04387	0.03905	0.0503	0.0157	0.02609	0.03577	0.04365	0.01941	0.09792	0.02989
54	0.00492	0.01757	0.03556	-0.00541	-0.00668	0.06986	0.0127	0.01725	0.01108	0.0197	0.03176	0.00518	0.02952	0.06855	0.12797	0.06245	0.07519	0.06573	0.03321	0.16831	0.06287	0.10054	0.12914	0.08621	0.03959	0.15638	0.03756	0.06193	0.01102	0.06078	0.02564	0.00914	0.07113	0.02553	0.01126	0.05108	0.01112	0.00565	0.01427	0.04165	0.01459	0.04965	0.01027	0.02389	0.03713	0.03746	0.01637	0.08628	0.03126
55	0.00579	0.0162	0.03244	-0.01339	-0.00809	0.06314	0.01824	0.01397	0.00696	0.012	0.02595	0.00597	0.03334	0.04788	0.12334	0.04634	0.07199	0.06478	0.02792	0	0.0518	0.08608	0.11891	0.05829	0.04645	0.14339	0.01761	0.06745	0.00667	0.05402	0.02799	0.01487	0.06615	0.02576	0.00499	0.04596	0.00856	0.00262	0.00974	0.0433	0.01173	0.04519	0.02868	0.01501	0.03409	0.02937	0.01273	0.07888	0.0287
56	0.01227	0.00595	0.02952	-0.00262	-0.00872	0.07222	0.00828	0.00833	0.0057	0.01143	0.02854	0.00709	0.02002	0.03792	0.11322	0.04703	0.06604	0.05878	0.0342	0	0.04266	0.08466	0.10065	0.05764	0.03698	0.13918	0.02454	0.04683	0.00625	0.0605	0.03447	0.00473	0.0626	0.02483	-0.00016	0.03411	0.01186	0.00709	-0.00028	0.04879	0.0099	0.04172	0.01656	0.01186	0.03723	0.02405	0.01246	0.06998	0.02383
57	0.01234	0.01288	0.02823	-0.00752	-0.01017	0.0633	0.00854	0.01118	0.0046	0.01069	0.02477	0.01015	0.02666	0.03795	0.09712	0.0375	0.06232	0.03913	0.01719	0	0.03982	0.07758	0.07969	0.04844	0.03646	0.15825	0.0194	0.04417	0.00308	0.04961	0.02908	0.00397	0.06422	0.02318	-0.00272	0.03632	0.00318	0.00285	0.00214	0.03475	0.00781	0.04002	0.01384	0.0087	0.03132	0.01875	0.00857	0.06372	0.02666
58	0.00114	0	0.02744	-3e-05	-0.01096	0.07082	0.00949	0.00604	0.00476	0.01354	0.02275	-0.0007	0.00592	0.019	0.08516	0.03416	0.05741	0.03363	0.02906	0	0.03584	0.05939	0.07356	0.05195	0.06289	0.1319	0.01518	0.0414	0.00161	0.04941	0.03359	0.00353	0.06073	0.02751	-0.01062	0.04179	0.01325	0.00058	0.01743	0.04199	0.00769	0.03531	0.015	0.01967	0.03172	0.0145	0.00598	0.06461	0.02667
59	0.0001	0	0.04658	-0.00264	-0.01153	0.0509	0.01177	0.0098	0.0031	0.01082	0.02424	0.00857	0.0179	0.02777	0.06465	0.02459	0.05371	0.02877	0.02671	0	0.04825	0.05968	0.04854	0.04998	0.04031	0.12619	0.01128	0.0464	0.01145	0.06717	0.03371	0.00708	0.06317	0.02247	-0.02216	0.03849	0.02956	-0.00069	0.00965	0.03344	0.00792	0.01355	0.01752	0.01533	0.02893	0.01457	0.00964	0.06022	0.02632
Fig. 1D - Intrinsic water-use efficiency (iWUE, umol CO2/mol H2O) of 120 wild-type Brachypodium distachyon 21-3 individuals.
Plotted observations	wt_3_08/05/2019_14:36	wt_09/05/2019_12:43	wt_07/05/2019_15:20	wt_16/05/2019_13:49	wt_22/05/2019_08:35	wt_15/05/2020_09:34	wt_23/05/2019_09:03	wt_24/05/2019_09:23	wt_27/05/2019_10:48	wt_28/05/2019_15:14	wt_29/05/2019_11:56	wt_31/05/2019_10:36	wt_03/06/2019_09:48	wt_1_24/06/2019_09:07	wt_3_25/06/2019_15:33	wt_2_25/06/2019_10:11	wt_1_27/06/2019_14:23	wt_3_01/07/2019_12:40	wt_2_02/07/2019_09:54	wt_1_03/07/2019_10:00	wt_1_04/07/2019_08:51	wt_2_08/07/2019_09:00	wt_3_08/07/2019_13:21	wt_1_10/07/2019_12:45	wt_4_11/07/2019_08:47	wt_2_12/07/2019_09:02	wt_4_16/07/2019_12:14	wt_3_17/07/2019_10:11	wt_2_18/07/2019_10:22	wt_3_22/07/2019_09:47	wt_4_22/07/2019_12:32	wt_4_24/07/2019_15:50	wt_3_24/07/2019_09:22	wt_1_30/07/2019_08:45	wt_2_30/07/2019_12:08	wt_3_31/07/2019_09:09	wt_4_31/07/2019_12:29	wt_1_05/08/2019_08:59	wt_2_05/08/2019_15:21	wt_3_3_06/08/2019_10:38	wt_4_07/08/2019_10:47	wt_1_08/08/2019_09:39	wt_1_12/08/2019_10:15	wt_2_13/08/2019_11:43	wt_1_28/10/2019_09:04	wt_29/10/2019_15:37	wt_1_30/10/2019_13:06	wt_4_30/10/2019_09:06	wt_3_06/11/2019_12:56
1	75.4817	65.0419	67.2735	64.1398	56.2242	65.1743	71.8299	57.5868	76.1388	72.5109	58.1668	78.0691	79.3669	69.7792	80.9906	77.2667	81.0807	73.0193	72.9484	84.3597	81.7846	81.0211	73.2119	74.033	77.0439	86.0634	74.654	80.2944	77.3958	91.5796	89.0372	88.7064	82.3254	67.8021	70.8535	73.4898	69.1427	68.71	68.6028	81.4299	66.4784	69.7078	77.631	69.9544	75.6344	68.3524	67.0379	89.5189	77.6971
2	78.6736	66.0758	69.0653	67.2292	51.502	61.1316	67.1588	55.5888	75.0779	73.073	57.0449	75.9984	78.8734	72.7958	81.444	76.6743	80.8971	71.6561	74.6029	83.4654	79.2539	78.9779	71.4984	75.4837	76.1387	83.1112	72.9939	81.0175	79.0049	92.6051	95.2309	87.9914	78.836	65.9947	71.1714	72.5549	69.4846	71.2257	69.4677	79.7856	65.2879	70.3608	75.4666	70.938	68.7951	67.4649	64.1961	86.5462	78.3999
3	77.7484	65.2813	68.7172	64.2863	55.1805	62.7695	68.3111	56.3496	76.8733	70.4344	57.9699	74.0885	79.9398	69.2416	81.9464	73.6442	81.749	71.2718	74.8881	83.577	78.8875	81.6093	74.9905	72.6755	77.2543	81.0259	71.2216	80.6507	78.0643	86.4682	94.5531	88.5777	75.3972	61.4925	65.7546	70.4211	68.9794	68.8523	66.9916	78.7287	64.9933	68.1182	74.7835	70.9915	71.427	65.3207	68.1958	84.4585	77.8331
4*	78.8106	64.3109	68.5952	66.3877	52.4078	62.9808	66.624	56.3277	73.2605	69.0186	58.2209	73.7634	80.154	70.4627	80.3819	72.273	82.7735	68.0702	75.5051	82.0896	79.3567	78.9641	76.0277	72.2094	76.917	84.2707	72.7167	79.3541	77.3395	91.5304	94.5015	86.7059	79.0185	62.1365	72.503	71.6299	69.1741	67.1404	67.7954	78.8544	64.6861	70.2032	75.9623	69.7506	67.8666	65.334	68.6808	87.6609	77.5775
5*	77.1753	14.7071	16.5838	15.166	6.04762	12.9416	71.217	52.2359	75.0412	13.2303	10.8077	71.301	19.4155	16.6259	78.0441	13.5822	15.928	70.5236	7.6122	80.8329	12.0342	3.99234	76.5896	11.2978	7.22703	14.6688	9.82474	8.36848	76.7882	15.9554	95.5308	85.4251	13.7982	62.418	10.9863	69.8145	11.1786	10.569	13.0794	16.3506	12.3844	68.6126	9.62309	12.0508	70.6701	63.3436	16.6996	13.064	6.15784
6*	18.0736	20.5904	18.6678	18.6314	10.9124	16.4945	13.5708	9.52614	16.6488	17.5304	14.4746	11.6179	31.15	18.3634	14.2282	14.6054	19.1694	9.81522	10.685	10.8434	15.0857	5.88902	10.1011	12.6305	8.20493	19.1546	12.2576	14.3878	10.9136	18.8134	23.9931	13.9459	24.387	10.4393	12.7329	11.8912	17.7353	17.1681	20.9921	26.4125	25.3094	15.7901	19.1163	17.6344	6.80435	10.5236	24.271	22.4666	13.2507
7	26.8134	19.6404	19.9143	19.4621	8.85579	16.7007	20.5591	13.6348	19.0972	18.6829	15.2891	12.4408	28.3385	16.6404	16.7057	15.4065	19.1051	13.0071	13.323	17.6281	15.2401	6.18797	12.4516	13.2311	12.0047	17.3418	11.729	12.3548	18.7108	13.1627	29.639	17.992	23.7281	15.2927	14.8808	18.1576	20.1452	19.5181	20.4189	28.073	25.9072	20.3426	22.9791	20.7256	15.2964	13.8207	25.1439	19.2217	14.8343
8	21.705	20.1745	21.3863	18.0213	14.7589	18.6054	16.0885	13.9035	23.0604	18.8685	14.5699	15.1132	27.0221	17.7444	14.3941	15.8719	20.334	16.4152	14.5851	19.7631	17.313	12.4654	15.9582	14.607	15.6432	19.2614	17.4729	13.9411	18.0447	19.8125	25.8306	20.3054	23.2105	16.6183	13.2975	17.0301	19.719	18.0847	18.667	28.0786	21.3414	24.1901	15.7328	21.0544	14.2681	18.8658	22.1378	29.5486	17.3726
9	23.2297	23.8638	21.0874	22.2988	12.7525	20.2765	19.5151	14.6666	21.2759	20.3167	16.2485	15.3589	28.8796	20.7377	16.5528	16.1006	21.974	18.117	16.9032	17.6525	15.8351	9.00238	17.5655	16.3978	13.9078	22.8581	21.2726	15.3766	13.8148	20.2512	33.1266	19.4554	26.6573	16.1703	15.3336	19.2625	20.4903	20.4578	20.5586	26.5994	21.944	30.8747	18.0925	19.7686	19.1453	18.7957	26.2466	36.9883	17.7364
10	28.2885	23.8536	22.9593	24.3166	21.3535	22.8552	21.6125	15.7551	20.2161	20.2542	15.2554	13.2649	32.7416	21.2283	18.5729	17.4141	23.2937	20.6644	16.536	19.3039	17.9887	12.0223	18.2593	15.1359	16.396	28.1389	23.5499	17.6932	19.9507	26.1027	45.0939	20.4486	25.7115	17.4339	15.9367	21.3044	20.6881	17.6422	22.6658	30.6534	22.955	27.4167	20.1884	21.3067	21.812	21.2988	23.0069	43.5935	21.8317
11	31.8487	24.3958	22.7374	20.7112	15.2389	23.2605	22.5901	13.8258	28.0956	21.4608	17.319	14.2665	38.0356	21.2101	19.635	17.6428	22.8222	23.6518	17.4845	21.9814	17.6855	10.863	19.6435	17.1725	20.6271	36.1318	28.1855	24.0532	19.0282	29.0259	57.659	18.3477	25.2505	17.7928	16.7892	21.0833	22.527	22.9388	23.9246	31.7184	29.8333	29.9312	18.9583	23.2328	28.4715	24.3627	28.945	42.2392	22.3417
12	34.8798	25.4828	22.2276	23.3449	15.0403	25.1952	24.5866	16.2673	28.655	22.335	15.9845	17.7968	44.551	21.1358	22.2718	24.4647	23.0215	27.4567	23.0749	30.6311	21.2749	14.7683	22.6314	16.6309	21.1496	50.0602	31.8137	19.9199	21.3192	32.8775	57.27	22.4553	29.0129	18.4434	20.3724	20.908	27.1241	23.0079	24.1352	36.9241	27.6464	32.0473	21.3084	28.0256	30.1859	26.2818	38.4023	64.5972	33.401
13	40.8903	26.0232	24.1599	23.5962	18.7665	23.0569	21.697	14.2381	29.165	23.6756	17.7429	20.3778	45.6112	23.3265	21.8403	19.765	27.3401	31.3007	34.7475	34.2612	19.6986	15.1145	29.933	19.3645	27.4691	60.3593	43.8903	24.2475	29.4247	25.7982	86.6842	22.5914	26.4282	19.0572	19.6611	20.5479	25.6531	25.26	26.3155	37.0104	30.082	32.4732	25.318	29.741	34.5291	30.4066	29.0971	79.9366	32.1974
14	37.7041	32.9138	26.0906	27.9355	16.2568	28.7129	29.9431	15.8716	33.1998	23.9534	18.7967	22.2569	44.4495	25.1617	24.5604	29.2954	30.1176	38.5681	33.2537	41.5904	22.8219	21.6529	25.843	22.8125	32.8312	64.0788	44.4118	25.2695	28.7108	35.2392	80.0139	25.9074	32.4258	15.2076	21.2253	19.4848	23.7365	24.3069	25.916	36.5356	28.8088	39.3383	28.6256	37.8224	45.6148	39.9731	37.47	85.5429	36.4024
15	46.464	32.484	28.5876	26.2686	15.7528	23.4552	17.4898	17.3029	37.6887	24.3083	17.9345	28.2433	63.6605	25.7929	30.3605	32.9627	37.5136	39.9703	38.4655	55.2803	27.6863	19.4484	31.225	25.1603	44.3647	57.8434	64.0126	28.3764	29.4449	38.8	43.1523	27.9863	33.4926	22.9355	22.683	22.064	26.7519	30.0648	26.7761	40.1346	30.6729	35.2819	33.7702	36.726	50.8372	55.9434	42.5037	105.561	46.4607
16	39.5564	32.9797	35.4119	27.9781	19.9915	34.5866	24.1216	15.7705	33.8469	25.3346	23.6116	31.6111	44.073	26.6178	39.2447	43.2272	41.9102	41.5519	44.7294	56.0598	25.2758	19.5392	42.8972	26.7808	46.7379	82.6716	69.8638	27.1233	28.5442	28.9404	46.8513	28.3963	31.3526	21.3792	25.2762	23.834	29.265	24.4065	28.0099	45.1796	32.2959	35.9495	34.7325	44.8657	44.0612	58.2937	41.9929	110.965	47.52
17	46.1072	37.0738	37.4884	28.3183	15.1391	33.2406	28.7107	18.2752	36.9279	32.2051	23.0835	32.1197	63.4051	26.9786	42.4618	28.1678	42.4218	45.8594	50.7866	67.5814	29.667	19.7966	46.744	28.8388	41.7311	80.6155	67.372	27.831	38.2858	36.763	64.0123	31.774	32.1323	22.1431	27.0868	22.2163	28.8106	32.0368	29.968	47.1504	35.6754	38.7043	36.9987	53.4285	39.9251	66.6455	42.6999	104.913	58.1739
18	41.6386	40.8902	33.404	29.4591	22.4767	30.3435	25.2025	19.7018	33.8767	28.7096	21.5381	33.4201	56.4025	29.7272	46.5917	33.7937	49.4789	43.4347	53.89	97.0955	31.9066	24.1968	47.0817	27.6054	30.2402	89.0552	105.551	27.287	49.5289	28.8471	63.2962	34.5243	35.8213	23.6907	23.873	27.8159	31.612	31.8499	33.352	49.0722	38.3763	39.2595	43.1799	58.3172	57.7055	66.8814	47.4495	108.169	61.6959
19	45.5316	39.71	36.2373	29.3669	14.9243	33.7978	30.339	24.2009	36.2541	32.5829	25.6296	33.1314	57.7851	27.2423	69.5515	28.0162	47.2183	44.9078	46.9379	75.959	35.2788	15.2708	47.0024	32.5606	34.924	75.2316	63.2985	29.352	41.0734	42.6487	58.2813	34.8769	35.0369	25.5382	25.9927	26.3535	34.0998	34.4768	31.409	49.8315	34.4692	41.5106	42.1622	60.8547	47.0776	82.248	49.7794	109.625	65.0908
20	42.4404	40.4562	37.0053	32.0335	19.5568	35.0069	29.4064	22.4367	34.7535	31.7562	24.3755	33.3706	52.4841	29.6419	53.6101	27.4472	47.2559	44.0922	49.8536	72.4324	35.1028	34.1153	30.7193	32.7246	31.8206	75.1474	63.8232	33.8682	46.7032	31.1583	78.9767	41.6166	35.7655	26.5524	28.8654	25.8276	36.6401	32.1306	34.1977	54.0607	40.1532	44.3422	44.2248	57.9641	44.6703	83.5145	46.9378	97.4867	64.2382
21	50.6536	48.792	37.4077	29.4402	28.4556	38.3603	41.5845	19.8808	38.0835	29.6853	27.4188	28.0124	49.4927	31.5793	55.3939	42.6723	53.0228	42.7646	49.9636	70.1486	33.5683	26.7877	42.5837	32.7025	48.4837	66.1671	49.4	37.1084	40.8588	33.6842	54.6248	38.6851	37.3259	29.0626	35.862	30.1425	34.7935	33.1675	35.5636	54.2482	32.9521	44.9123	41.9468	64.0942	59.4005	86.8	54.3698	95.7101	61.9616
22	52.6226	39.8544	40.3134	32.2035	28.2348	38.4309	34.5956	22.8385	35.5283	31.5569	28.0806	28.5072	54.1741	30.9358	62.7106	35.7455	56.4267	38.2329	51.7411	64.1957	30.7432	23.7077	54.8464	35.4751	41.4057	57.328	51.2553	35.7861	44.7989	42.3387	64.9815	38.6832	41.2175	30.3237	34.0397	33.4251	39.9569	40.678	33.7039	52.3568	35.7418	43.3724	43.3954	71.1567	49.2245	82.3838	52.3983	91.362	51.1029
23	45.6373	45.819	44.6981	36.604	25.971	41.4049	45.7711	18.9704	40.6355	36.6134	30.2973	28.0686	54.3337	38.3379	64.7432	27.1583	51.9856	39.9104	46.9446	60.4406	32.9227	17.8234	50.7891	32.0841	29.6579	62.3263	69.2545	45.5722	53.5717	38.9728	60.0777	37.4482	37.8329	34.086	36.7179	29.6032	36.5788	31.7454	36.7402	55.9996	37.8996	41.7109	45.7468	66.02	52.5793	97.1739	53.498	82.6787	45.772
24*	47.5288	73.9874	38.987	63.2053	67.7481	93.8485	41.6186	20.426	35.6155	79.3886	70.0882	30.1769	82.429	72.05	69.8377	28.9688	92.7659	39.116	130.945	60.3245	75.5555	95.9292	52.3521	23.868	85.5299	118.693	67.7806	83.3149	48.4513	77.8229	62.379	33.693	104.568	34.4352	36.2881	36.7361	90.4773	99.4816	83.912	88.938	36.7551	41.7917	93.1671	68.4204	37.6093	79.4129	53.4778	78.2761	131.305
25*	52.9446	85.2609	109.028	63.4099	64.2768	85.9693	69.772	56.8607	94.3076	85.095	77.9495	32.6265	93.4741	75.6357	66.9075	79.3631	99.4409	102.986	128.107	85.7089	79.4637	101.088	93.217	93.8943	91.8335	100.525	179.789	85.8855	70.0826	91.498	77.1224	105.756	65.5972	36.2393	110.194	35.3085	79.0496	73.8515	71.5807	88.0346	84.2949	92.2761	88.4614	153.487	276.358	82.8501	102.888	155.239	117.362
26*	115.749	87.4689	67.5035	74.8304	64.0569	88.0628	59.9504	67.6776	80.7648	84.242	81.7636	94.4793	94.5106	85.2241	113.3	74.2089	120.876	93.0057	106	90.649	99.0668	102.15	96.9762	79.6248	100.414	107.519	74.5027	94.7799	84.0239	94.3121	79.9505	87.8598	79.008	94.3639	82.6141	87.5685	83.1333	72.7128	74.8684	93.2123	53.4167	95.1667	94.7584	74.7893	70.3904	188.82	55.8419	119.402	118.257
27	78.544	110.939	80.0291	85.9366	70.0854	101.385	64.0153	65.1322	89.3578	100.614	90.4281	92.6476	99.4292	102.21	100.365	84.3091	115.612	86.7785	108.372	120.153	117.589	107.49	107.932	81.6552	127.326	124.073	100.471	114.23	106.082	118.771	89.652	95.7674	86.0514	73.117	91.1738	68.1188	95.3878	92.3811	86.7894	105.961	62.0571	92.4464	162.081	95.2007	81.2348	95.2158	75.7923	120.892	112.189
28	88.4594	97.6962	96.0246	84.7315	75.7585	88.8702	74.1626	66.8735	99.7895	95.5375	86.1747	93.3353	99.6988	85.4097	122.407	93.9778	110.304	80.2412	100.155	128.683	98.1883	91.5298	132.007	94.5494	108.174	113.887	115.833	103.898	114.226	107.337	127.085	114.691	90.2711	84.6848	112.53	74.3274	84.6678	84.0676	83.0285	98.2218	70.0467	98.5836	107.43	154.969	113.401	101.374	73.7656	112.178	109.061
29	99.0369	96.0867	99.9968	77.8812	70.3546	78.3809	78.2268	62.3457	97.1871	93.7792	85.981	95.4447	90.8701	84.2455	148.641	87.3242	106.344	79.2951	97.164	116.829	91.4869	94.0108	114.071	105.206	109.917	109.2	136.223	101.645	99.7012	96.5453	112.579	102.62	84.6856	105.439	105.991	74.366	81.1059	78.9627	81.5862	96.4365	87.7259	89.2344	104.598	111.998	91.1716	141.247	94.8587	104.261	100.41
30	97.436	84.2978	88.8787	74.28	65.6448	74.0488	83.6079	59.4587	91.196	90.2411	78.515	96.2225	79.1967	78.4252	124.261	85.8551	100.725	75.9857	95.721	100.315	80.3057	93.3864	103.163	91.725	89.0846	103.085	118.207	83.2272	92.3583	97.0065	104.727	114.118	75.7848	91.4364	97.4485	81.0032	75.9632	70.8646	73.8501	86.3368	78.3492	90.0578	94.1348	108.032	87.4564	92.4323	90.7472	101.678	95.2304
31	92.9082	82.1232	87.7765	72.962	61.0554	73.5971	74.3669	59.0069	82.2082	86.0587	75.1498	90.9587	81.1319	80.8137	119.542	80.2985	90.2847	72.6213	87.2101	93.4712	83.4071	93.8157	99.4794	91.7378	95.0844	100.435	108.578	85.54	78.1246	91.3814	95.2532	91.4516	70.1193	84.9133	86.8033	82.374	74.5945	67.3638	74.0105	84.3879	74.3879	90.1539	91.8986	91.4041	78.8046	94.518	82.5168	101.42	92.0816
32	76.5294	88.558	83.213	76.549	57.608	72.3884	71.6168	59.169	82.4164	85.312	75.0584	82.7978	78.5972	78.6168	109.035	79.2612	92.4125	69.7961	88.6254	91.6993	83.5008	89.9072	96.8966	81.1447	94.3382	95.1429	90.1765	88.1797	79.2397	96.3765	92.3269	86.8351	74.2212	76.8331	80.0263	72.1504	70.0497	65.9867	73.3631	82.4502	73.4951	91.1932	87.9613	85.1968	78.6202	74.3531	80.987	100.882	88.8573
33	75.2839	85.6485	81.9568	70.7609	59.8107	71.4328	76.5026	57.2066	80.2317	83.3016	72.3061	78.9609	78.7678	77.2741	105.636	79.3346	90.0523	67.2084	86.4157	91.1029	78.5315	88.8868	97.2569	83.0058	84.6428	93.4575	94.2122	78.7148	75.8312	89.2816	105.418	86.4512	76.2117	76.3097	81.1381	73.9357	70.6696	65.848	74.4081	84.5818	69.7374	83.9791	81.2969	80.105	80.4944	73.374	75.8699	96.5954	90.063
34	75.3526	81.614	79.8954	67.1367	56.7643	69.4633	70.1187	57.249	83.7258	83.1341	71.0528	72.7851	78.2714	72.5387	99.8642	74.1817	90.9809	66.1419	83.93	86.3538	82.7862	88.6847	102.161	82.4575	85.1431	91.715	98.7387	83.0835	78.7549	88.1898	97.0129	85.4859	75.5692	68.7107	77.5795	72.5236	68.7247	63.7076	69.8744	79.2294	72.6064	81.8876	84.3184	81.5092	69.6816	68.8125	79.5481	99.4483	88.6419
35	69.1446	73.4184	74.855	68.1865	60.7183	68.2169	74.3977	56.5542	76.8549	82.0713	71.2272	70.0079	74.1177	72.8132	89.1368	73.575	90.5767	66.4506	81.774	84.2883	78.5757	83.2914	102.074	82.305	79.8947	89.0296	87.5966	78.5459	73.3086	85.1556	97.6276	83.8628	74.0519	70.7643	78.1861	70.0377	67.9741	63.7131	71.5165	79.257	67.8102	79.5159	82.8562	79.1098	74.9616	69.112	76.532	99.3893	86.6968
36	75.5734	80.4165	73.7436	63.3618	55.5727	67.4056	72.5545	57.2343	76.9341	83.2599	68.2187	67.6153	71.2941	71.2809	94.1726	72.7176	90.2764	66.7624	80.4443	79.7344	77.713	82.7337	103.277	79.8622	84.0976	89.8965	88.078	79.3428	72.9839	87.2548	101.784	78.3957	75.1024	68.299	79.3871	73.2474	67.8541	63.9608	69.0745	77.7661	69.9181	80.3416	82.1827	78.5527	71.7441	68.1339	72.1572	99.9961	63.836
37	73.6961	76.7061	73.221	65.4361	53.9958	68.2746	74.7339	57.3804	78.8704	81.4827	69.8401	61.8593	70.4523	67.6523	91.3505	73.2484	86.9421	68.5036	77.5958	79.5556	74.7032	86.7862	107.728	80.034	82.5774	87.7973	85.1242	78.5821	75.6477	85.0989	99.1221	81.6345	75.2651	66.7154	75.6085	72.8627	67.3199	62.944	69.5247	78.1912	67.8212	80.1381	82.2119	76.753	68.5851	66.0005	73.0465	102	64.0342
38	74.9209	74.5088	69.9946	66.9371	54.3044	66.7948	71.9424	58.7224	77.4489	79.0264	70.1077	66.0987	70.3923	67.7605	84.9023	73.0533	84.8867	68.4983	77.2215	79.5635	75.295	84.3775	102.163	77.906	79.9294	90.5622	81.0327	77.5962	74.0703	89.2041	96.9646	80.7941	76.3523	65.1385	73.5877	70.1701	66.4649	62.7922	71.5597	78.2259	68.1045	78.8018	81.3975	74.8908	71.7462	70.9724	72.2346	104.033	67.6708
39	69.6026	77.9528	71.3981	60.0017	54.2049	64.7679	71.1063	55.6615	79.9289	74.6645	64.9676	66.543	70.4431	65.694	86.7258	73.4919	88.0215	69.402	76.957	78.7404	73.0022	83.1384	95.0236	78.5229	80.1587	88.8563	84.697	79.175	72.5294	90.3488	101.115	83.9796	70.6899	65.5924	76.8775	71.5469	66.5973	62.5176	69.715	78.3251	67.2042	81.0891	80.511	71.3675	69.4188	68.2858	78.2379	106.755	75.4004
* Removed from the plots (minutes where light transition occurs during Li-COR measurements).
[truncated: 106 more columns]

## Sheet: Figure 2
Fig. 2A - Data for correlation analysis between iWUE and environmental conditions (Qout, T, RH and time) for 120 individuals at 100 PAR.											Fig. 2D - Data for correlation analysis between iWUE and environmental conditions (Qout, T, RH and time) for 120 individuals at 1000 PAR (step III)												Fig. 2G - Data for correlation analysis between gas exchange parameters (iWUE, A and gsw) and environmental conditions (Qout, T, RH and time) for 35 individuals at 100 PAR (step III)													Fig. 2H - Data for correlation analysis between gas exchange parameters (iWUE, A and gsw) and environmental conditions (Qout, T, RH and time) for 35 individuals at 1000 PAR (step III)
Sample ID	iWUE	Qout (umol m-2 s-1)	T(°C)	RH (%)	Time (h)						Sample ID	iWUE	Qout (umol m-2 s-1)	T(°C)	RH (%)	Time (h)							Sample	iWUE	A (umol m-2 s-1)	gsw (mol m-2 s-1)	Qout (umol m-2 s-1)	T(°C)	RH (%)	Time (h)							iWUE	A (umol m-2 s-1)	gsw (mol m-2 s-1)	Qout (umol m-2 s-1)	T(°C)	RH (%)	Time (h)
wt_3_08/05/2019_14:36	119.056	281.802	26.256	66.096	15.2667						wt_3_08/05/2019_14:36	110.278	280	25.453	67.436	15.6							wt_3_14/05/2020_05:59	53.7174	3.8073	0.0708764	252.184	25.4	42	6.65						wt_3_14/05/2020_05:59	71.8606	21.9032	0.304802	240.497	25.8	39	6.98333
wt_09/05/2019_12:43	43.9729	255	26.061	72.948	13.3833						wt_09/05/2019_12:43	79.6291	247.402	25.841	73.497	13.7167							wt_1_18/05/2020_07:24	82.7365	3.06969	0.0371021	273.53	26.8	37	8.06667						wt_1_18/05/2020_07:24	90.0536	17.2113	0.191122	277.68	27.7	37	8.4
wt_07/05/2019_15:20	68.274	323.887	29.24	50.416	16						wt_07/05/2019_15:20	67.7485	298.803	30.545	45.343	16.3333							wt_8_05/06/2020_8:32	63.3032	4.42484	0.0698991	282.442	29.5	44	9.2						wt_8_05/06/2020_8:32	86.5003	26.3225	0.304306	321.615	30.2	43	9.53333
wt_16/05/2019_13:49	68.3574	351.808	30.672	48.788	14.4833						wt_16/05/2019_13:49	89.137	342.765	31.281	44.838	14.8167							wt_10_07/06/2020_7:56	127.757	4.82288	0.0377503	282.64	28.7	47	8.6						wt_10_07/06/2020_7:56	104.499	22.2723	0.213133	285.863	29.2	46	8.93333
wt_22/05/2019_08:35	136.041	238.524	26.646	54.082	9.25						wt_22/05/2019_08:35	112.755	246.247	26.72	53.27	9.58333							wt_2_11/06/2020_08:41	102.763	3.65469	0.0355641	274.124	31.2	49	9.35						wt_2_11/06/2020_08:41	83.3697	27.0656	0.324646	277.537	31.1	45	9.68333
wt_15/05/2020_09:34	49.7726	269.934	28.27	32.371	10.2333						wt_15/05/2020_09:34	58.608	786.167	29.065	30.57	10.5667							wt_5_12/06/2020_9:51	102.47	3.81078	0.0371893	320.775	27.4	43	10.5167						wt_5_12/06/2020_9:51	105.462	24.5663	0.232939	340.397	27.2	42	10.85
wt_23/05/2019_09:03	55.9817	286.214	27.628	46.883	9.71667						wt_23/05/2019_09:03	93.7614	295.693	28.543	50.581	10.05							wt_2_19/02/2020_7:03	67.7475	2.55308	0.0376853	258.945	28.2	49	7.71667						wt_2_19/02/2020_7:03	88.5055	20.6672	0.233513	264.043	28.4	48	8.05
wt_24/05/2019_09:23	21.3274	370.778	30.016	46.361	10.05						wt_24/05/2019_09:23	66.8871	386.263	30.798	40.544	10.3833							wt_3_21/06/2020_6:47	94.1899	5.081	0.0539442	237.119	28.1	49	7.45						wt_3_21/06/2020_6:47	95.5579	25.583	0.267723	239.406	28.3	47	7.78333
wt_27/05/2019_10:48	47.0618	350.341	30.243	42.475	11.4667						wt_27/05/2019_10:48	76.2019	317.229	30.621	44.925	11.8							wt_2_29/10/2020_08:34	43.1516	3.24025	0.07509	220.259	27.924	46.693	9.23333						wt_2_29/10/2020_08:34	77.3675	21.9416	0.283602	250.698	27.825	46.972	9.56667
wt_28/05/2019_15:14	70.1826	325.738	30.621	43.377	15.9						wt_28/05/2019_15:14	93.2804	443.102	30.545	43.599	16.2333							wt_3_1/11/2020_10:25	57.1927	4.13607	0.0723182	226.248	28.493	49.803	11.0833						wt_3_1/11/2020_10:25	77.4288	21.0478	0.271835	232.276	28.468	49.961	11.4167
wt_29/05/2019_11:56	64.2413	338.856	30.167	41.705	12.6						wt_29/05/2019_11:56	77.3306	340.726	30.091	45.552	12.9333							wt_3_3/11/2020_7:41	41.7754	3.87836	0.0928383	216.566	28.394	48.5	8.35						wt_3_3/11/2020_7:41	59.4471	18.6023	0.312922	224.284	28.766	48.515	8.68333
wt_31/05/2019_10:36	59.5686	339.862	34.44	37.793	11.2667						wt_31/05/2019_10:36	78.2983	335.364	32.536	39.422	11.6							wt_2_09/11/2020_8:13	63.0055	3.87828	0.0615547	219.527	26.769	49.194	8.88333						wt_2_09/11/2020_8:13	88.729	15.5083	0.174782	223.125	27.161	47.763	9.21667
wt_03/06/2019_09:48	49.8774	358.535	31.408	38.165	10.4667						wt_03/06/2019_09:48	70.8616	496.132	31.077	33.537	10.8							wt_1_10/11/2020_09:18	33.0357	3.38918	0.102592	233.959	27.333	41.263	9.96667						wt_1_10/11/2020_09:18	58.3866	14.1776	0.242823	223.052	27.899	41.061	10.3
wt_1_24/06/2019_09:07	42.9263	278.165	28.122	46.554	9.78333						wt_1_24/06/2019_09:07	75.9852	286.883	27.875	47.917	10.1167							wt_3_11/11/2020_10:27	26.4603	4.45901	0.168517	234.293	27.949	41.462	11.1167						wt_3_11/11/2020_10:27	69.1884	19.8294	0.2866	251.742	28.221	41.261	11.45
wt_3_25/06/2019_15:33	39.6823	490.132	30.041	39.564	16.2167						wt_3_25/06/2019_15:33	69.5074	414.252	28.891	41.763	16.55							wt_3_14/11/2020_9:41	51.6486	5.84635	0.113195	229.432	27.554	58.645	10.35						wt_3_14/11/2020_9:41	86.1797	22.2958	0.258713	235.267	27.505	58.668	10.6833
wt_2_25/06/2019_10:11	31.9296	307.579	28.617	43.248	10.85						wt_2_25/06/2019_10:11	64.3544	313.511	29.34	51.072	11.1833							wt_8_08/03/2021_11:37	40.1346	4.55821	0.113573	270.156	27.3667	48	12.2833						wt_8_08/03/2021_11:37	77.3142	23.4972	0.303919	212.423	27.7333	47	12.616
wt_1_27/06/2019_14:23	23.4285	371.512	33.261	40.068	15.05						wt_1_27/06/2019_14:23	51.6458	565.209	32.381	40.244	15.3833							wt_1_16/08/2021_08:24	38.1696	3.55952	0.0932555	264.389	29.6333	52.6667	9.06667						wt_1_16/08/2021_08:24	67.5039	24.3246	0.360343	280.308	29.8	51.3333	9.4
wt_3_01/07/2019_12:40	37.4002	330.981	29.265	55.405	13.3333						wt_3_01/07/2019_12:40	66.4743	346.065	28.345	53.623	13.6667							wt_2_16/08/2021_10:08	29.836	4.90979	0.164559	324.785	31.4333	45.3333	10.8						wt_2_16/08/2021_10:08	64.3624	26.5664	0.412762	377.116	30.9	42.6667	11.15
wt_2_02/07/2019_09:54	38.5952	328.737	28.32	44.459	10.5667						wt_2_02/07/2019_09:54	68.7879	345.318	27.998	43.571	10.9							wt_3_16/08/2021_11:32	19.5101	4.14613	0.212512	282.596	30.9333	50.3333	12.2						wt_3_16/08/2021_11:32	60.456	23.2746	0.384984	323.857	30.9333	50.3333	12.5333
wt_1_03/07/2019_10:00	20.9105	333.155	28.072	46.061	10.6667						wt_1_03/07/2019_10:00	57.0807	355.024	27.333	44.833	11							wt_18/08/2021_08:22	53.4675	5.08065	0.0950232	270.873	29.4	54	9.0333						wt_18/08/2021_08:22	73.4486	21.3726	0.290987	265.943	29.4	53.3333	9.3667
wt_1_04/07/2019_08:51	36.9233	293.732	28.617	37.65	9.51667						wt_1_04/07/2019_08:51	78.1272	294.176	28.444	45.062	9.85							wt_18/08/2021_10:02	29.5489	3.48778	0.118034	321.511	29.8	52.3333	10.4167						wt_18/08/2021_10:02	66.6577	19.6162	0.294283	316.117	29.7667	53	10.7833
wt_2_08/07/2019_09:00	32.4389	316.563	28.568	39.775	9.66667						wt_2_08/07/2019_09:00	77.5954	331.08	28.295	40.74	10							wt_5_18/08/2021_13:01	10.9376	1.74624	0.159654	261.234	30.5333	51.6667	13.6833						wt_5_18/08/2021_13:01	71.6583	21.5062	0.300121	282.43	30.4	51.3333	14.0167
wt_3_08/07/2019_13:21	27.1604	353.716	28.568	39.775	14.0167						wt_3_08/07/2019_13:21	67.4635	330.408	28.295	40.74	14.35							wt_6_18/08/2021_14:20	23.9279	4.14665	0.173298	252.544	31.0667	52.3333	15						wt_6_18/08/2021_14:20	64.9094	21.2613	0.327553	229.275	30.5333	55	15.3333
wt_1_10/07/2019_12:45	29.4783	342.39	30.293	44.755	13.4167						wt_1_10/07/2019_12:45	63.779	342.46	30.495	48.473	13.75							wt_10_01/02/2021_11:46	47.2928	2.79869	0.059178	236.361	25.38	50.42	12.4333						wt_10_01/02/2021_11:46	85.4166	20.7914	0.243412	238.394	25.525	49.769	12.7667
wt_4_11/07/2019_08:47	53.654	336.345	28.245	51.472	9.45						wt_4_11/07/2019_08:47	71.0877	332.037	28.369	51.681	9.78333							wt_9_02/02/2021_12:52	58.1251	4.52552	0.0778582	247.807	26.28	52.194	13.5333						wt_9_02/02/2021_12:52	83.9174	25.7885	0.307308	231.823	26.695	52.854	13.8667
wt_2_12/07/2019_09:02	31.5474	300.906	26.891	67.599	9.7						wt_2_12/07/2019_09:02	64.7251	320.522	27.014	68.828	10.0333							wt_8_03/02/2021_11:32	40.1346	4.55821	0.113573	211.651	26.256	54.217	12.2						wt_8_03/02/2021_11:32	77.3142	23.4972	0.303919	212.423	26.061	54.473	12.5333
wt_4_16/07/2019_12:14	63.9186	341.453	28.543	56.47	12.9						wt_4_16/07/2019_12:14	80.1908	346.281	28.468	49.349	13.2333							wt_6_04/02/2021_13:02	46.7472	4.22592	0.0903993	269.958	30.293	39.99	13.7						wt_6_04/02/2021_13:02	72.7884	22.2872	0.306192	276.823	30.091	40.136	14.0333
wt_3_17/07/2019_10:11	32.3984	390.494	27.751	46.542	10.85						wt_3_17/07/2019_10:11	74.5891	575.533	27.505	48.129	11.1833							wt_7_18/06/2020_08:47	112.47	4.13226	0.0367409	287.29	29.6333	42.6667	9.61667						wt_7_18/06/2020_08:47	96.2696	25.2676	0.262467	314.976	29.4333	46.3333	9.95
wt_2_18/07/2019_10:22	51.1818	436.142	27.924	48.699	11.0333						wt_2_18/07/2019_10:22	85.9908	507.237	27.899	52.192	11.3667							wt_20/08/2021_12:31	13.7024	1.87871	0.137109	243.835	29.1333	55	13.1833						wt_20/08/2021_12:31	65.1705	18.3085	0.280932	259.668	29.1667	52.3333	13.5167
wt_3_22/07/2019_09:47	40.8232	351.93	27.604	48.497	10.45						wt_3_22/07/2019_09:47	68.279	493.54	27.358	44.151	10.7833							wt_11/09/2021_15:06	10.9927	0.965077	0.0877925	228.747	32.1	42.6667	15.7667						wt_11/09/2021_15:06	52.901	18.7328	0.354111	219.581	31.2333	47	16.1
wt_4_22/07/2019_12:32	49.0881	366.5	28.965	55.362	13.2						wt_4_22/07/2019_12:32	76.1294	341.303	28.816	46.607	13.5333							wt_13/09/2021_8:30	18.6523	1.38908	0.0744723	236.939	28.6667	52	9.16667						wt_13/09/2021_8:30	59.927	10.5533	0.176102	240.927	29.0333	53	9.5
wt_4_24/07/2019_15:50	65.5084	342.602	28.295	40.938	16.5						wt_4_24/07/2019_15:50	77.4977	364.872	28.245	40.305	16.8333							wt_13/09/2021_11:05	24.4691	1.75384	0.0716758	284.653	30.0667	50	11.75						wt_13/09/2021_11:05	64.6916	12.924	0.199778	237.507	29.9	49	12.25
wt_3_24/07/2019_09:22	33.5232	336.695	27.727	53.728	10.0333						wt_3_24/07/2019_09:22	75.3358	347.775	28.369	55.181	10.3667							wt_13/09/2021_12:36	18.9087	3.60209	0.190499	336.946	30.9667	45	13.2667						wt_13/09/2021_12:36	58.6775	19.6795	0.335384	314.359	31	48	13.6
wt_1_30/07/2019_08:45	23.541	339.098	27.456	61.828	9.41667						wt_1_30/07/2019_08:45	82.6131	321.862	27.308	65.272	9.75							wt_13/09/2021_14:26	34.2115	3.7207	0.108756	482.543	33.5333	37	15.1						wt_13/09/2021_14:26	71.6801	25.1237	0.350498	540.673	34.3	34.3333	15.4333
wt_2_30/07/2019_12:08	46.2581	355.563	29.04	60.746	12.8						wt_2_30/07/2019_12:08	93.1885	348.877	29.19	49.312	13.1333							wt_13/09/2021_15:53	34.9343	3.85259	0.110281	316.691	31.5667	37	16.55						wt_13/09/2021_15:53	67.2774	19.8174	0.294562	298.85	30.8667	39	16.8833
wt_3_31/07/2019_09:09	31.3708	338.706	28.122	52.797	9.81667						wt_3_31/07/2019_09:09	75.1818	366.553	28.221	54.653	10.15
wt_4_31/07/2019_12:29	37.2584	342.241	27.776	50.993	13.1467						wt_4_31/07/2019_12:29	78.9877	375.164	27.825	52.597	13.48
wt_1_05/08/2019_08:59	67.2401	308.63	27.924	56.6	9.65						wt_1_05/08/2019_08:59	90.4337	302.226	27.998	56.075	9.98333
wt_2_05/08/2019_15:21	60.3027	482.752	29.84	54.023	16.0167						wt_2_05/08/2019_15:21	82.1355	458.134	29.89	47.129	16.35
wt_3_3_06/08/2019_10:38	36.3374	338.303	28.295	61.746	11.3						wt_3_3_06/08/2019_10:38	82.2683	330.584	28.27	56.84	11.6333
wt_4_07/08/2019_10:47	46.8768	340.565	28.593	65.337	11.45						wt_4_07/08/2019_10:47	73.6794	308.806	27.604	79.496	11.7833
wt_1_08/08/2019_09:39	37.7605	403.154	28.617	58.211	10.3167						wt_1_08/08/2019_09:39	88.2179	447.919	28.543	56.691	10.65
wt_1_12/08/2019_10:15	64.2079	383.23	29.29	51.58	10.9167						wt_1_12/08/2019_10:15	104.365	396.527	29.365	45.433	11.25
wt_2_13/08/2019_11:43	38.0252	363.429	30.217	36.231	12.3833						wt_2_13/08/2019_11:43	85.7074	384.591	30.192	38.176	12.7167
wt_1_28/10/2019_09:04	37.4358	241.26	25.72	56.994	9.73333						wt_1_28/10/2019_09:04	75.7153	231.04	25.841	56.919	10.0667
wt_29/10/2019_15:37	32.8294	229.084	28.742	53.296	16.2833						wt_29/10/2019_15:37	63.9297	224.182	28.642	51.397	16.6167
wt_1_30/10/2019_13:06	34.3546	266.172	28.444	55.319	13.7667						wt_1_30/10/2019_13:06	77.0332	263.902	28.32	54.668	14.1
wt_4_30/10/2019_09:06	33.0431	258.746	25.89	55.203	9.76667						wt_4_30/10/2019_09:06	72.1922	265.598	26.109	53.406	10.1
wt_3_06/11/2019_12:56	36.4138	276.21	28.568	49.168	13.6						wt_3_06/11/2019_12:56	67.4999	259.853	29.065	50.779	13.9333
wt_1_07/11/2019_13:26	34.4397	227.073	28.766	54.223	14.1						wt_1_07/11/2019_13:26	63.0802	238.965	28.717	54.629	14.4333
wt_1_08/11/2019_09:32	34.3229	226.41	26.744	52.512	10.2						wt_1_08/11/2019_09:32	70.2596	227.18	26.989	57.84	10.5333
wt_1_11/11/2019_09:27	53.2994	240.001	26.061	51.211	10.1167						wt_1_11/11/2019_09:27	79.2842	242.713	26.573	52.552	10.45
wt_2_12/11/2019_10:55	36.7004	258.319	28.394	53.567	11.5833						wt_2_12/11/2019_10:55	65.4872	247.355	28.468	53.004	11.9167
wt_3_13/11/2019_09:15	43.2259	246.094	27.186	52.413	9.91667						wt_3_13/11/2019_09:15	81.8076	257.514	27.677	52.321	10.25
wt_3_13/11/2019_12:15	43.4952	238.317	28.048	50.901	12.9167						wt_3_13/11/2019_12:15	78.0381	234.621	28.023	50.77	13.25
wt_3_13/11/2019_15:00	65.5311	226.296	27.998	51.535	15.6667						wt_3_13/11/2019_15:00	72.0652	224.325	28.023	52.305	16
wt_4_14/11/2019_09:12	48.6968	235.536	26.891	53.421	9.86667						wt_4_14/11/2019_09:12	70.2129	237.264	27.284	53.444	10.2
wt_1_19/11/2019_14:38	85.7241	236.707	28.32	54.636	15.3						wt_1_19/11/2019_14:38	72.1433	232.534	28.072	54.315	15.6333
wt_2_20/11/2019_09:40	52.1364	242.119	26.085	53.403	9.73333						wt_2_20/11/2019_09:40	73.3159	245.235	26.573	54.135	10.0667
wt_2_13/05/2020_06:12	89.1027	252.333	24.5	49	6.86667						wt_2_13/05/2020_06:12	113.013	258.067	25.7	46	7.2
wt_3_14/05/2020_05:59	57.6331	252.184	25.4	42	6.65						wt_3_14/05/2020_05:59	71.9412	240.497	25.8	39	6.98333
wt_1_18/05/2020_07:24	81.2977	273.53	26.8	37	8.06667						wt_1_18/05/2020_07:24	90.0959	277.68	27.7	37	8.4
wt_1_20/05/2020_07:28	73.2274	288.677	28.6	40	8.13333						wt_1_20/05/2020_07:28	83.4506	298.609	29.7	37	8.46667
wt_2_22/05/2020_7:42	92.2462	295.403	22.1	49	8.36667						wt_2_22/05/2020_7:42	88.0242	307.916	21.5	50	8.7
wt_3_25/05/2020_06:40	121.631	255.609	27.8	43	7.33333						wt_3_25/05/2020_06:40	106.149	264.733	28.6	42	7.66667
wt_4_26/05/2020_7:35	52.7116	274.332	28.3	41	8.25						wt_4_26/05/2020_7:35	84.229	278.822	28.8	39	8.58333
wt_1_26/05/2020_10:09	84.8219	367.354	26.6	41	10.8167						wt_1_26/05/2020_10:09	105.189	635.477	27	41	11.15
wt_2_27/05/2020_07:51	69.7074	274.073	27.7	40	8.51667						wt_2_27/05/2020_07:51	90.0018	278.61	28.7	36	8.85
wt_4_28/05/2020_07:45	75.0827	281.018	29.8	37	8.41667						wt_4_28/05/2020_07:45	85.1136	292.984	30.2	36	8.75
wt_1_29/05/2020_8:28	160.513	262.715	30.1	32	9.13333						wt_1_29/05/2020_8:28	105.538	277.267	29.9	37	9.46667
wt_8_05/06/2020_8:32	61.6797	282.442	29.5	44	9.2						wt_8_05/06/2020_8:32	86.498	321.615	30.2	43	9.53333
wt_10_07/06/2020_7:56	123.683	282.64	28.7	47	8.6						wt_10_07/06/2020_7:56	104.582	285.863	29.2	46	8.93333
wt_2_11/06/2020_08:41	90.3232	274.124	31.2	49	9.35						wt_2_11/06/2020_08:41	83.4508	277.537	31.1	45	9.68333
wt_5_12/06/2020_9:51	102.128	320.775	27.4	43	10.5167						wt_5_12/06/2020_9:51	105.543	340.397	27.2	42	10.85
wt_2_19/02/2020_7:03	67.6051	258.945	28.2	49	7.71667						wt_2_19/02/2020_7:03	88.5406	264.043	28.4	48	8.05
wt_3_21/06/2020_6:47	93.9071	237.119	28.1	49	7.45						wt_3_21/06/2020_6:47	95.5925	239.406	28.3	47	7.78333
wt_4_22/06/2020_10:22	61.7919	329.129	30.2	50	11.0333						wt_4_22/06/2020_10:22	88.3578	441.089	29.9	43	11.3667
wt_2_23/10/2020_12:36	45.8872	207.115	27.899	55.966	13.2667						wt_2_23/10/2020_12:36	58.1676	213.607	28.023	55.669	13.6
wt_2_29/10/2020_08:34	43.3451	220.259	27.924	46.693	9.23333						wt_2_29/10/2020_08:34	77.4084	250.698	27.825	46.972	9.56667
wt_3_1/11/2020_10:25	57.7499	226.248	28.493	49.803	11.0833						wt_3_1/11/2020_10:25	77.9584	232.276	28.468	49.961	11.4167
wt_3_3/11/2020_7:41	41.0504	216.566	28.394	48.5	8.35						wt_3_3/11/2020_7:41	59.4526	224.284	28.766	48.515	8.68333
wt_2_09/11/2020_8:13	65.2635	219.527	26.769	49.194	8.88333						wt_2_09/11/2020_8:13	88.74	223.125	27.161	47.763	9.21667
wt_1_10/11/2020_09:18	33.0043	233.959	27.333	41.263	9.96667						wt_1_10/11/2020_09:18	58.3866	223.052	27.899	41.061	10.3
wt_3_11/11/2020_10:27	26.2836	234.293	27.949	41.462	11.1167						wt_3_11/11/2020_10:27	69.1883	251.742	28.221	41.261	11.45
wt_3_14/11/2020_9:41	51.0421	229.432	27.554	58.645	10.35						wt_3_14/11/2020_9:41	86.1977	235.267	27.505	58.668	10.6833
wt_5_09/10/2020_10:24	53.1787	268.276	29.2	44	11.0667						wt_5_09/10/2020_10:24	58.3905	256.925	29.4	45	11.4
wt_2_13/10/2020_11:22	36.704	262.883	29.5	34	12.0333						wt_2_13/10/2020_11:22	81.5861	263.061	29.3	34	12.3667
wt_2_14/10/2020_11:08	59.4704	289.563	28.5	36	11.8						wt_2_14/10/2020_11:08	75.2204	295.174	29	35	12.1333
wt_3_19/10/2020_10:13	60.713	264.133	27.3	40	10.8833						wt_3_19/10/2020_10:13	75.517	266.043	27.8	37	11.2167
wt_3_21/10/2020_10:08	51.1768	240.341	28	37	10.8						wt_3_21/10/2020_10:08	59.5757	220.751	28.1	35	11.1333
wt_4_22/10/2020_11:49	33.7758	283.425	29.4	44	12.4833						wt_4_22/10/2020_11:49	61.8429	281.816	29.5	44	12.8167
wt_1_08/06/2020_11:35	33.8203	294.454	29.9	52	12.25						wt_1_08/06/2020_11:35	70.1964	324.319	29.9	47	12.5833
wt_1_17/06/2020_7:12	98.2911	287.782	29.4	46	7.86667						wt_1_17/06/2020_7:12	95.424	294.074	29.7	47	8.2
wt_10/08/2020_07:37	52.0315	238.767	28.3	54	8.28333						wt_10/08/2020_07:37	74.3482	244.826	28.3	55	8.61667
wt_3_28/06/2020_08:54	41.9979	304.108	30.4	50	9.56667						wt_3_28/06/2020_08:54	69.4193	282.538	29.4	48	9.9
wt_7_29/06/2020_08:04	55.5849	267.667	30.3	48	8.73333						wt_7_29/06/2020_08:04	76.6309	258.57	30.2	50	9.06667
wt_4_06/07/2020_6:52	24.4345	242.785	28.1	44	7.53333						wt_4_06/07/2020_6:52	62.1644	223.903	28	41	7.86667
wt_5_07/07/2020_07:52	50.5173	266.507	28.2	39	8.53333						wt_5_07/07/2020_07:52	61.6552	276.025	28.4	38	8.86667
wt_6_2_08/07/2020_09:41	40.8623	350.394	29.8	43	10.35						wt_6_2_08/07/2020_09:41	87.3507	387.675	30.2	41	10.6833
wt_21/08/2021_16:32	7.57494	357.318	32.2667	40	17.2						wt_21/08/2021_16:32	51.4058	394.226	31.7	40	17.5333
wt_8_08/03/2021_11:37	40.1346	270.156	27.3667	48	12.2833						wt_8_08/03/2021_11:37	77.3142	212.423	27.7333	47	12.616
wt_1_16/08/2021_08:24	38.2498	264.389	29.6333	52.6667	9.06667						wt_1_16/08/2021_08:24	67.5181	280.308	29.8	51.3333	9.4
wt_2_16/08/2021_10:08	29.8397	324.785	31.4333	45.3333	10.8						wt_2_16/08/2021_10:08	64.393	377.116	30.9	42.6667	11.15
wt_3_16/08/2021_11:32	19.5069	282.596	30.9333	50.3333	12.2						wt_3_16/08/2021_11:32	60.4664	323.857	30.9333	50.3333	12.5333
wt_18/08/2021_08:22	54.0864	270.873	29.4	54	9.0333						wt_18/08/2021_08:22	73.4501	265.943	29.4	53.3333	9.3667
wt_18/08/2021_10:02	14.789	321.511	29.8	52.3333	10.4167						wt_18/08/2021_10:02	66.6563	316.117	29.7667	53	10.75
wt_5_18/08/2021_13:01	26.0969	261.234	30.5333	51.6667	13.6833						wt_5_18/08/2021_13:01	71.6857	282.43	30.4	51.3333	14.0167
wt_6_18/08/2021_14:20	20.2289	252.544	31.0667	52.3333	15						wt_6_18/08/2021_14:20	64.9172	229.275	30.5333	55	15.3333
wt_10_01/02/2021_11:46	47.5526	236.361	25.38	50.42	12.4333						wt_10_01/02/2021_11:46	85.5333	238.394	25.525	49.769	12.7667
wt_9_02/02/2021_12:52	58.3028	247.807	26.28	52.194	13.5333						wt_9_02/02/2021_12:52	83.9587	231.823	26.695	52.854	13.8667
wt_8_03/02/2021_11:32	40.1449	211.651	26.256	54.217	12.2						wt_8_03/02/2021_11:32	77.3589	212.423	26.061	54.473	12.5333
wt_6_04/02/2021_13:02	46.7551	269.958	30.293	39.99	13.7						wt_6_04/02/2021_13:02	72.8097	276.823	30.091	40.136	14.0333
wt_7_18/06/2020_08:47	113.135	287.29	29.6333	42.6667	9.61667						wt_7_18/06/2020_08:47	96.3426	314.976	29.4333	46.3333	9.95
wt_20/08/2021_12:31	13.7829	243.835	29.1333	55	13.1833						wt_20/08/2021_12:31	65.1722	259.668	29.1667	52.3333	13.5167
wt_11/09/2020_15:06	11.0916	228.747	32.1	42.6667	15.7667						wt_11/09/2020_15:06	52.9129	219.581	31.2333	47	16.1
wt_13/09/2021_8:30	19.9513	236.939	28.6667	52	9.16667						wt_13/09/2021_8:30	60.3144	240.927	29.0333	53	9.5
wt_13/09/2021_11:05	25.639	284.653	30.0667	50	11.75						wt_13/09/2021_11:05	65.7293	237.507	29.9	49	12.25
wt_13/09/2021_12:36	19.1025	336.946	30.9667	45	13.2667						wt_13/09/2021_12:36	57.8016	314.359	31	48	13.6
wt_13/09/2021_14:26	34.1281	482.543	33.5333	37	15.1						wt_13/09/2021_14:26	71.4642	540.673	34.3	34.3333	15.4333
wt_13/09/2021_15:53	36.7411	316.691	31.5667	37	16.55						wt_13/09/2021_15:53	68.0202	298.85	30.8667	39	16.8833

## Sheet: Figure 3
Fig.3A-F - Correlation between stomatal anatomy (SL and SD) and ambient (T, RH and DL).							Fig. 3G - Seasonal variation of A (umol m-2 s-1) (1000 and 100 PAR).								Fig. 3H - Seasonal variation of gsw (mol m-2 s-1) (1000 and 100 PAR).								Fig. 3I - Seasonal variation of iWUE (1000 and 100 PAR)
							Carbon assimilation (A)		1000 PAR II			100 PAR			Stomatal conductance (gsw)		1000 PAR II			100 PAR			iWUE		1000 PAR II			100 PAR
Sample	SL (um)	SD (stomata/mm2)	T (°C)	RH (%)	DL (h)		Sample	17.9212			Summer	Autumn	Winter		Sample	0.223414			S	A	W		Sample				S	A	W
wt_6_03/06/2020	23.8789	111.2	27.42	43.74	16		wt_6_03/06/2020	26.3225			1.90308				wt_6_03/06/2020	0.304306			0.0490676				wt_6_03/06/2020	80.2152			38.785
wt_8_05/06/2020	24.2339	94	27.42	43.74	16		wt_8_05/06/2020	22.2723			4.42484				wt_8_05/06/2020	0.213133			0.0729464				wt_8_05/06/2020	86.5003			60.6588
wt_10_07/06/2020	24.845	117.9	27.42	43.74	16		wt_10_07/06/2020	27.0656			4.82288				wt_10_07/06/2020	0.324646			0.0364491				wt_10_07/06/2020	104.499			132.318
wt_11/06/2020	25.7587	89.7	27.82	48.07	16		wt_11/06/2020	24.5663			3.65469				wt_11/06/2020	0.232939			0.0316262				wt_11/06/2020	83.3697			115.559
wt_12/06/2020	24.1856	116.4	27.82	48.07	16		wt_5_12/06/2020		21.9416		3.81078				wt_5_12/06/2020		0.312922		0.0371925				wt_5_12/06/2020	105.462			102.461
wt_2_29/10/2020	26.8127	84.5	26.52	49.06	10		wt_1_3/11/2020		21.0478			3.87836			wt_1_3/11/2020		0.283602			0.0960297			wt_1_3/11/2020		70.1183			40.3871
wt_3_1/11/2020	26.8957	94.8	26.52	49.06	10		wt_2_29/10/2020		18.6023			3.24025			wt_2_29/10/2020		0.271835			0.0660954			wt_2_29/10/2020		74.2161			49.0239
wt_1_3/11/2020	27.4715	86.2	26.52	49.06	10		wt_3_1/11/2020		15.5083			4.13607			wt_3_1/11/2020		0.174782			0.0662321			wt_3_1/11/2020		68.4326			62.4481
wt_2_09/11/2020	26.4877	79.3	26.11	50.27	10		wt_2_09/11/2020		14.1776			3.87828			wt_2_09/11/2020		0.242823			0.0555879			wt_2_09/11/2020		88.729			69.7685
wt_1_10/11/2020	25.9369	70.1	26.11	50.27	10		wt_1_10/11/2020		22.2958			3.38918			wt_1_10/11/2020		0.258713			0.1086			wt_1_10/11/2020		58.3866			31.208
wt_3_14/11/2020	26.1288	90.8	26.11	50.27	10		wt_3_14/11/2020			21.419		5.84635			wt_3_14/11/2020			0.289971		0.125329			wt_3_14/11/2020		86.1797			46.6481
wt_10_01/02/2021	26.6819	75.9	24.47	60.72	9		wt_10_01/02/2021			27.0782			2.79869		wt_10_01/02/2021			0.363443			0.0548566		wt_10_01/02/2021			73.8661			51.0183
wt_9_02/02/2021	26.415	81.9	24.47	60.72	9		wt_9_02/02/2021			23.6212			4.52552		wt_9_02/02/2021			0.334122			0.0712281		wt_9_02/02/2021			74.5046			63.5356
wt_8_03/02/2021	27.0185	73.3	24.47	60.72	9		wt_8_03/02/2021			22.4525			4.55821		wt_8_03/02/2021			0.320855			0.111961		wt_8_03/02/2021			70.6964			40.7127
wt_6_04/02/2021	26.9392	65.5	24.47	60.72	9		wt_6_04/02/2021						4.22592		wt_6_04/02/2021						0.0905276		wt_6_04/02/2021			69.977			46.681

## Sheet: Figure 4
Fig. 4A - Effect of stomatal length (SL) on steady-state gsw (mol m-2 s-1) (1000 PAR, 100 PAR and 0 PAR).
	SL (um)	gsw 1000 PAR	gsw 100 PAR	gsw 0 PAR
wt_6_03/06/2020	23.8789	0.251477	0.0490676	0.011787
wt_8_05/06/2020	24.2339	0.303102	0.0729464	0.0102265
wt_10_07/06/2020	24.845	0.22336	0.0364491	0.00162036
wt_11/06/2020	25.759	0.342026	0.0316262	0.00613347
wt_5_12/06/2020	24.186	0.236589	0.0371925	0.00202736
wt_2_29/10/2020	26.813	0.292107	0.0660954	0.0265804
wt_3_1/11/2020	26.896	0.285848	0.0662321	0.0117182
wt_1_3/11/2020	27.471	0.314743	0.0960297	0.0609693
wt_2_09/11/2020	26.488	0.179373	0.0555879	0.0139286
wt_1_10/11/2020	25.937	0.240088	0.1086	0.0497276
wt_3_14/11/2020	26.129	0.264369	0.125329	0.0249199
wt_10_01/02/2021	26.682	0.249261	0.0548566	0.019568
wt_9_02/02/2021	26.415	0.313553	0.0712281	0.0127665
wt_8_03/02/2021	27.019	0.31496	0.111961	0.0251123
wt_6_04/02/2021	26.939	0.303263	0.0905276	0.0852968
Fig. 4B - Effect of stomatal density (SD) on steady-state gsw (mol m-2 s-1) (1000 PAR, 100 PAR and 0 PAR)
	SD (stomata/mm2)	gsw 1000 PAR	gsw 100 PAR	gsw 0 PAR
wt_6_03/06/2020	111.2	0.251477	0.0490676	0.011787
wt_8_05/06/2020	94	0.303102	0.0729464	0.0102265
wt_10_07/06/2020	117.9	0.22336	0.0364491	0.00162036
wt_11/06/2020	89.7	0.342026	0.0316262	0.00613347
wt_5_12/06/2020	116.4	0.236589	0.0371925	0.00202736
wt_2_29/10/2020	84.5	0.292107	0.0660954	0.0265804
wt_3_1/11/2020	94.8	0.285848	0.0662321	0.0117182
wt_1_3/11/2020	86.2	0.314743	0.0960297	0.0609693
wt_2_09/11/2020	79.3	0.179373	0.0555879	0.0139286
wt_1_10/11/2020	70.1	0.240088	0.1086	0.0497276
wt_3_14/11/2020	90.8	0.264369	0.125329	0.0249199
wt_10_01/02/2021	75.9	0.249261	0.0548566	0.019568
wt_9_02/02/2021	81.9	0.313553	0.0712281	0.0127665
wt_8_03/02/2021	73.3	0.31496	0.111961	0.0251123
wt_6_04/02/2021	65.5	0.303263	0.0905276	0.0852968
Fig. 4C - Effect of stomatal length (SL) on steady-state A (umol m-2 s-1) (1000 and 100 PAR).
	SL (um)	A 1000 PAR	A 100 PAR
wt_6_03/06/2020	23.8789	32.6214	1.90308
wt_8_05/06/2020	24.186	27.7159	4.42484
wt_10_07/06/2020	24.2339	23.916	4.82288
wt_11/06/2020	24.845	28.5832	3.65469
wt_5_12/06/2020	25.759	25.5422	3.81078
wt_2_29/10/2020	26.129	21.5527	3.24025
wt_3_1/11/2020	26.415	22.248	4.13607
wt_1_3/11/2020	25.937	17.9019	3.87836
wt_2_09/11/2020	26.488	17.5062	3.87828
wt_1_10/11/2020	26.682	14.3199	3.38918
wt_3_14/11/2020	26.813	20.1356	5.84635
wt_10_01/02/2021	26.896	21.5364	2.79869
wt_9_02/02/2021	26.939	25.7885	4.52552
wt_8_03/02/2021	27.019	23.4972	4.55821
wt_6_04/02/2021	27.471	22.2872	4.22592
Fig. 4D - Effect of stomatal density (SD) on steady-state A (umol m-2 s-1) (1000 and 100 PAR).
	SD (stomata/mm2)	A 1000 PAR	A 100 PAR
wt_6_03/06/2020	111.2	32.6214	1.90308
wt_8_05/06/2020	94	27.7159	4.42484
wt_10_07/06/2020	117.9	23.916	4.82288
wt_11/06/2020	89.7	28.5832	3.65469
wt_5_12/06/2020	116.4	25.5422	3.81078
wt_2_29/10/2020	84.5	21.5527	3.24025
wt_3_1/11/2020	94.8	22.248	4.13607
wt_1_3/11/2020	86.2	17.9019	3.87836
wt_2_09/11/2020	79.3	17.5062	3.87828
wt_1_10/11/2020	70.1	14.3199	3.38918
wt_3_14/11/2020	90.8	20.1356	5.84635
wt_10_01/02/2021	75.9	21.5364	2.79869
wt_9_02/02/2021	81.9	25.7885	4.52552
wt_8_03/02/2021	73.3	23.4972	4.55821
wt_6_04/02/2021	65.5	22.2872	4.22592
Fig. 4E - Effect of stomatal length (SL) on steady-state iWUE (1000 and 100 PAR).
	SL (um)	iWUE 1000 PAR	iWUE 100 PAR
wt_6_03/06/2020	23.8789	72.2485	39.0581
wt_8_05/06/2020	24.2339	86.498	61.6797
wt_10_07/06/2020	24.845	104.582	123.683
wt_11/06/2020	25.759	83.4508	90.3232
wt_5_12/06/2020	24.186	105.543	102.128
wt_2_29/10/2020	26.813	77.4084	43.3451
wt_3_1/11/2020	26.896	77.9584	57.7499
wt_1_3/11/2020	27.471	59.4526	41.0504
wt_2_09/11/2020	26.488	88.74	65.2635
wt_1_10/11/2020	25.937	58.3866	33.0043
wt_3_14/11/2020	26.129	86.1977	51.0421
wt_10_01/02/2021	26.682	85.5333	47.5526
wt_9_02/02/2021	26.415	83.9587	58.3028
wt_8_03/02/2021	27.019	77.3589	40.1449
wt_6_04/02/2021	26.939	72.8097	46.7551
Fig. 4F - Effect of stomatal density (SD) on steady-state iWUE (1000 and 100 PAR)
	SD (stomata/mm2)	iWUE 1000 PAR	iWUE 100 PAR
wt_6_03/06/2020	111.2	72.2485	39.0581
wt_8_05/06/2020	94	86.498	61.6797
wt_10_07/06/2020	117.9	104.582	123.683
wt_11/06/2020	89.7	83.4508	90.3232
wt_5_12/06/2020	116.4	105.543	102.128
wt_1_3/11/2020	86.2	59.4526	41.0504
wt_2_29/10/2020	84.5	77.4084	43.3451
wt_3_1/11/2020	94.8	77.9584	57.7499
wt_2_09/11/2020	79.3	88.74	65.2635
wt_1_10/11/2020	70.1	58.3866	33.0043
wt_3_14/11/2020	90.8	86.1977	51.0421
wt_10_01/02/2021	75.9	85.5333	47.5526
wt_9_02/02/2021	81.9	83.9587	58.3028
wt_8_03/02/2021	73.3	77.3589	40.1449
wt_6_04/02/2021	65.5	72.8097	46.7551
Fig. 4G - Effect of stomatal length (SL) on half-time (T50%) of the light-transitions 1000-100 (T-50%I), 100-1000(T+50%II) and 1000-0(T-50%III) PAR
	SL (um)	T-50% I (min)	T+50% II (min)	T-50% III (min)
wt_6_03/06/2020	23.8789	3.828	3.73	2.588
wt_8_05/06/2020	24.2339	7.481	5.537	2.914
wt_10_07/06/2020	24.845	1.803	3.066	0.7127
wt_11/06/2020	25.759	2.754	6.582	1.412
wt_5_12/06/2020	24.186	1.14	2.531	1.981
wt_2_29/10/2020	26.813	3.946	3.232	2.515
wt_3_1/11/2020	26.896	6.081	2.238	1.758
wt_1_3/11/2020	27.471	4.214	4.243	2.92
wt_2_09/11/2020	26.488	3.541	3.286	1.747
wt_1_10/11/2020	25.937	11.62	5.987	5.882
wt_3_14/11/2020	26.129	36,58*	2.335	3.84
wt_10_01/02/2021	26.682	3.827	3.766	2.566
wt_9_02/02/2021	26.415	3.875	4.943	2.474
wt_8_03/02/2021	27.019	7.673	3.805	3.953
wt_6_04/02/2021	26.939	5.956	3.056	2.047
Fig. 4H - Effect of stomatal density (SD) on half-time (T50%) of the light-transitions 1000-100 (T-50%I), 100-1000(T+50%II) and 1000-0(T-50%III) PAR
	SD (stomata/mm2)	T-50% I (min)	T+50% II (min)	T-50% III (min)
wt_6_03/06/2020	111.2	3.828	3.73	2.588
wt_8_05/06/2020	94	7.481	5.537	2.914
wt_10_07/06/2020	117.9	1.803	3.066	0.7127
wt_11/06/2020	89.7	2.754	6.582	1.412
wt_5_12/06/2020	116.4	1.14	2.531	1.981
wt_2_29/10/2020	84.5	3.946	3.232	2.515
wt_3_1/11/2020	94.8	6.081	2.238	1.758
wt_1_3/11/2020	86.2	4.214	4.243	2.92
wt_2_09/11/2020	79.3	3.541	3.286	1.747
wt_1_10/11/2020	70.1	11.62	5.987	5.882
wt_3_14/11/2020	90.8	36,58*	2.335	3.84
wt_10_01/02/2021	75.9	3.827	3.766	2.566
wt_9_02/02/2021	81.9	3.875	4.943	2.474
wt_8_03/02/2021	73.3	7.673	3.805	3.953
wt_6_04/02/2021	65.5	5.956	3.056	2.047

## Sheet: Figure 5
Fig. 5 - Measurements of the fusicoccin and ABA-treated wild-type B. distachyon stomata (confocal stacks); individual data
Sample_id	Genotype	Treatment	Individual	Pore_area_polygon_selection (um2)	Pore_length (um)	Pore_depth (um)	Pore_width (um)	GC_length (um)	GC_left_width_middle (um)	GC_right_width_middle (um)	Stoma_width_poles (um)	Stomatal_density (stomata/mm2)	GC_mean_width (um)	GC_width_poles (um)	Pore_area_ellipse (um2)	Pore_area_rectangle (um2)	Pore_area_approximation (um2)	GC_pore_length_ratio (um)	Polygon_rectangle_ratio	GC_pore_width_ratio	gsmax_exact (mol m-2 s-1)	gsmax_ellipse (mol m-2 s-1)	gsmax_rectangle (mol m-2 s-1)	gsmax_approximation (mol m-2 s-1)	gsmax_approx_GC_width (mol m-2 s-1)
20210309_WT_013	WT	FUS	wt_21_03_05_3	40.013	15.475	3.15	2.903	32.149	2.703	2.753	10.463	94.16	2.728	5.2315	94.0419	44.9239	40.4315	0.481352	0.890684	0.090298	0.439113	0.769438	0.474888	0.442229	0.461348
20210309_WT_015	WT	FUS	wt_21_02_12	35.22	14.611	3.083	2.701	29.359	2.801	2.853	10.804	60.47	2.827	5.402	83.8339	39.4643	35.5179	0.497667	0.892452	0.091999	0.260523	0.462012	0.281528	0.262029	0.26877
20210309_WT_016	WT	FUS	wt_21_02_12	48.147	15.755	3.035	3.101	31.913	3.051	3.001	11.805	60.47	3.026	5.9025	97.4758	48.8563	43.9706	0.493686	0.985483	0.09717	0.323497	0.51042	0.326657	0.304478	0.323814
20210309_WT_017	WT	FUS	wt_21_02_12	50.079	15.607	3.047	3.551	31.362	2.701	3.202	12.335	60.47	2.9515	6.1675	95.653	55.4205	49.8784	0.49764	0.903619	0.113226	0.331633	0.503877	0.354601	0.330751	0.335067
20210309_WT_018	WT	FUS	wt_21_02_12	33.409	11.26	2.883	3.354	26.909	3.201	3.351	11.305	60.47	3.276	5.6525	49.7894	37.766	33.9894	0.418447	0.884631	0.124642	0.25753	0.336289	0.279799	0.260562	0.245479
20210327_wt_FUS_006	WT	FUS	wt_21_03_05_3	31.108	9.004	3.009	3.46	23.367	3.46	3.351	11.807	94.16	3.4055	5.9035	31.8369	31.1538	28.0385	0.38533	0.998529	0.148072	0.375905	0.381947	0.376286	0.349819	0.358051
20210309_WT_021	WT	FUS	wt_21_02_12	38.352	13.457	3.173	2.953	28.872	3.302	2.851	11.267	60.47	3.0765	5.6335	71.1142	39.7385	35.7647	0.466092	0.965109	0.102279	0.273246	0.412192	0.279946	0.260477	0.276325
20210309_WT_022	WT	FUS	wt_21_02_12	42.254	14.005	3.355	3.501	29.772	3.152	3.001	11.103	60.47	3.0765	5.5515	77.024	49.0315	44.1283	0.470408	0.861772	0.117594	0.286039	0.426943	0.316476	0.294642	0.295053
20210309_WT_023	WT	FUS	wt_21_02_12	36.711	12.507	3.817	3.351	27.617	3.351	3.951	12.507	60.47	3.651	6.2535	61.428	41.911	37.7199	0.452873	0.875928	0.121338	0.246598	0.352198	0.270693	0.25137	0.251136
20210309_WT_024	WT	FUS	wt_21_02_12	38.092	13.007	3.321	3.452	28.809	3.452	3.101	11.605	60.47	3.2765	5.8025	66.4376	44.9002	40.4102	0.451491	0.848371	0.119824	0.2674	0.388808	0.299237	0.278478	0.26876
20210309_WT_025	WT	FUS	wt_21_02_12	41.734	13.105	3.857	3.651	28.162	3.851	3.451	12.504	60.47	3.651	6.252	67.4425	47.8464	43.0617	0.465343	0.87225	0.129643	0.268766	0.37376	0.295636	0.274726	0.274671
20210309_WT_028	WT	FUS	wt_21_02_12	49.598	11.404	3.637	5.102	26.92	3.902	3.001	13.104	60.47	3.4515	6.552	51.071	58.1832	52.3649	0.423626	0.852445	0.189525	0.309835	0.316093	0.345335	0.32153	0.315764
20210309_WT_029	WT	FUS	wt_21_02_12	31.188	10.804	3.078	3.102	25.609	3.507	2.701	12.254	60.47	3.104	6.127	45.8384	33.514	30.1626	0.421883	0.930596	0.121129	0.239757	0.31159	0.251949	0.234268	0.238983
20210309_WT_032	WT	FUS	wt_21_02_12	46.687	11.921	3.704	4.806	25.375	3.107	3.51	13.375	60.47	3.3085	6.6875	55.8066	57.2923	51.5631	0.469793	0.814891	0.189399	0.295204	0.333555	0.339556	0.31605	0.307672
20210309_WT_033	WT	FUS	wt_21_02_12	36.341	10.683	3.536	4.259	24.066	3.557	3.454	11.964	60.47	3.5055	5.982	44.8174	45.4989	40.949	0.443904	0.798723	0.176972	0.252585	0.292076	0.295117	0.274455	0.253456
20210309_WT_035	WT	FUS	wt_21_02_12	44.455	10.111	3.154	5.154	24.434	3.204	3.005	12.923	60.47	3.1045	6.4615	40.1465	52.1121	46.9009	0.413809	0.853065	0.210936	0.302694	0.282511	0.336677	0.313795	0.304356
20210309_WT_036	WT	FUS	wt_21_02_12	38.762	11.759	2.926	3.901	25.01	2.951	2.701	10.403	60.47	2.826	5.2015	54.3001	45.8719	41.2847	0.470172	0.845006	0.155978	0.283289	0.35434	0.317049	0.29554	0.286684
20210309_WT_037	WT	FUS	wt_21_02_12	33.179	9.116	3.188	4.201	23.31	3.201	3.101	11.412	60.47	3.151	5.706	32.6339	38.2963	34.4667	0.391077	0.866376	0.180223	0.246895	0.244078	0.272503	0.253478	0.248002
20210309_WT_039	WT	FUS	wt_21_02_12	32.098	10.28	2.87	3.904	24.408	2.701	3.051	11.304	60.47	2.876	5.652	41.4998	40.1331	36.1198	0.421173	0.799788	0.159948	0.251015	0.298506	0.291901	0.271946	0.250824
20210309_WT_040	WT	FUS	wt_21_02_12	35.03	10.705	3.795	3.851	25.857	3.351	2.751	11.957	60.47	3.051	5.9785	45.0022	41.225	37.1025	0.414008	0.849728	0.148935	0.239117	0.285114	0.268204	0.24905	0.26056
20210325_WT_FUS_003	WT	FUS	wt_21_03_05_1	45.566	13.305	3.883	3.802	30.58	3.901	3.005	12.104	89.56	3.453	6.052	69.5168	50.5856	45.5271	0.435088	0.90077	0.12433	0.422139	0.56365	0.453879	0.421888	0.441378
20210325_WT_FUS_004	WT	FUS	wt_21_03_05_1	30.407	12.57	2.702	2.701	29.558	3.402	3.251	11.854	89.56	3.3265	5.927	62.0484	33.9516	30.5564	0.425266	0.895599	0.09138	0.366201	0.585665	0.394491	0.36742	0.338357
20210325_WT_FUS_005	WT	FUS	wt_21_03_05_1	31.158	11.757	3.379	2.901	27.528	3.351	3.452	11.455	89.56	3.4015	5.7275	54.2816	34.1071	30.6963	0.427092	0.913535	0.105384	0.34203	0.500696	0.364388	0.338458	0.341108
20210325_WT_FUS_006	WT	FUS	wt_21_03_05_1	31.818	11.604	3.614	2.703	26.708	2.501	3.101	10.904	89.56	2.801	5.452	52.878	31.3656	28.2291	0.434477	1.01442	0.101206	0.337632	0.480474	0.334215	0.309999	0.372823
20210325_WT_FUS_007	WT	FUS	wt_21_03_05_1	51.649	12.418	4.088	4.601	27.009	4.502	3.402	13.707	89.56	3.952	6.8535	60.5568	57.1352	51.4217	0.459773	0.903978	0.170351	0.451415	0.503858	0.4841	0.450032	0.457363
20210325_WT_FUS_010	WT	FUS	wt_21_03_05_1	31.408	11.554	3.137	2.453	27.009	2.601	3.201	11.053	89.56	2.901	5.5265	52.4233	28.342	25.5078	0.427783	1.10818	0.090822	0.354228	0.50151	0.329766	0.306228	0.364853
20210325_WT_FUS_011	WT	FUS	wt_21_03_05_1	35.87	13.604	3.861	2.601	29.011	3.901	3.401	12.356	89.56	3.651	6.178	72.6763	35.384	31.8456	0.468926	1.01374	0.089656	0.357557	0.581833	0.354106	0.328423	0.365938
20210325_WT_FUS_012	WT	FUS	wt_21_03_05_1	40.353	12.253	3.796	3.601	27.613	3.706	2.951	11.455	89.56	3.3285	5.7275	58.9583	44.123	39.7107	0.44374	0.914556	0.13041	0.39128	0.50831	0.416475	0.386898	0.411699
20210325_WT_FUS_013	WT	FUS	wt_21_03_05_1	39.442	11.124	3.906	4.27	26.259	4.112	3.759	13.233	89.56	3.9355	6.6165	48.5939	47.4995	42.7495	0.423626	0.830367	0.162611	0.380585	0.440433	0.433522	0.402776	0.379404
20210327_wt_FUS_005	WT	FUS	wt_21_03_05_3	30.918	9.854	3.103	3.801	23.767	3.001	2.851	11.003	94.16	2.926	5.5015	38.1316	37.455	33.7096	0.414608	0.825469	0.159928	0.369939	0.427268	0.422088	0.392697	0.378276
20210319_WT_001	WT	ABA	wt_21_02_26_2	0	10.405	0	0	27.81	2.503	2.457	7.103	81.8	2.48	3.5515	42.5152	0	0	0.374146	NA	0	NA	0.614172	NA	NA	0
20210319_WT_002	WT	ABA	wt_21_02_26_2	0	8.953	0	0	21.159	2.401	1.901	6.402	81.8	2.151	3.201	31.4773	0	0	0.42313	NA	0	NA	0.528465	NA	NA	0
20210319_WT_003	WT	ABA	wt_21_02_26_2	0	8.906	0	0	23.909	2.601	2.212	7.003	81.8	2.4065	3.5015	31.1476	0	0	0.372496	NA	0	NA	0.525691	NA	NA	0
20210319_WT_004	WT	ABA	wt_21_02_26_2	0	8.703	0	0	26.812	2.501	2.601	7.703	81.8	2.551	3.8515	29.7439	0	0	0.324593	NA	0	NA	0.513709	NA	NA	0
20210319_WT_005	WT	ABA	wt_21_02_26_2	0	8.803	0	0	26.391	2.738	2.781	7.447	81.8	2.7595	3.7235	30.4313	0	0	0.333561	NA	0	NA	0.519611	NA	NA	0
20210319_WT_009	WT	ABA	wt_21_02_26_2	0	9.821	0	0	28.088	2.493	2.385	6.999	81.8	2.439	3.4995	37.8766	0	0	0.349651	NA	0	NA	0.5797	NA	NA	0
20210319_WT_010	WT	ABA	wt_21_02_26_2	0	9.011	0	0	28.308	2.101	2.119	7.103	81.8	2.11	3.5515	31.8864	0	0	0.31832	NA	0	NA	0.531889	NA	NA	0
20210319_WT_011	WT	ABA	wt_21_02_26_2	0	11.205	0	0	29.533	2.603	2.482	2.202	81.8	2.5425	1.101	49.3042	0	0	0.379406	NA	0	NA	0.661393	NA	NA	0
20210319_WT_012	WT	ABA	wt_21_02_26_2	0	7.825	0	0	26.616	2.215	1.917	7.063	81.8	2.066	3.5315	24.0452	0	0	0.293996	NA	0	NA	0.461883	NA	NA	0
20210319_WT_013	WT	ABA	wt_21_02_26_2	0	11.056	0	0	28.681	2.353	2.553	7.231	81.8	2.453	3.6155	48.0016	0	0	0.385482	NA	0	NA	0.652598	NA	NA	0
20210319_WT_014	WT	ABA	wt_21_02_26_2	0	7.504	0	0	26.567	2.006	2.351	6.761	81.8	2.1785	3.3805	22.1129	0	0	0.282456	NA	0	NA	0.442936	NA	NA	0
20210319_WT_015	WT	ABA	wt_21_02_26_2	0	7.753	0	0	26.96	2.053	2.451	6.702	81.8	2.252	3.351	23.6047	0	0	0.287574	NA	0	NA	0.457633	NA	NA	0
20210325_WT_ABA_001	WT	ABA	wt_21_03_05_3	0	9.407	0	0	27.259	2.301	3.909	8.118	81.8	3.105	4.059	34.7506	0	0	0.345097	NA	0	NA	0.555263	NA	NA	0
20210325_WT_ABA_002	WT	ABA	wt_21_03_05_3	0	10.011	0	0	27.919	2.703	2.676	7.705	81.8	2.6895	3.8525	39.3563	0	0	0.358573	NA	0	NA	0.590915	NA	NA	0
20210325_WT_ABA_003	WT	ABA	wt_21_03_05_3	0	11.119	0	0	26.639	2.603	3.36	9.656	81.8	2.9815	4.828	48.5502	0	0	0.417396	NA	0	NA	0.656317	NA	NA	0
20210325_WT_ABA_004	WT	ABA	wt_21_03_05_3	0	8.305	0	0	20.957	2.251	1.751	5.402	81.8	2.001	2.701	27.0856	0	0	0.396288	NA	0	NA	0.490216	NA	NA	0
20210325_WT_ABA_005	WT	ABA	wt_21_03_05_3	0	8.155	0	0	21.207	1.953	1.701	5.602	81.8	1.827	2.801	26.1161	0	0	0.384543	NA	0	NA	0.481362	NA	NA	0
20210325_WT_ABA_006	WT	ABA	wt_21_03_05_3	0	10.505	0	0	29.014	2.903	3.31	9.516	81.8	3.1065	4.758	43.3363	0	0	0.362067	NA	0	NA	0.620075	NA	NA	0
20210325_WT_ABA_007	WT	ABA	wt_21_03_05_3	0	9.205	0	0	26.108	2.501	2.105	7.603	81.8	2.303	3.8015	33.2742	0	0	0.352574	NA	0	NA	0.54334	NA	NA	0
20210325_WT_ABA_008	WT	ABA	wt_21_03_05_3	0	9.272	0	0	23.34	3.177	2.389	6.806	81.8	2.783	3.403	33.7603	0	0	0.397258	NA	0	NA	0.547295	NA	NA	0
20210325_WT_ABA_009	WT	ABA	wt_21_03_05_3	0	7.508	0	0	24.491	3.101	2.43	6.802	81.8	2.7655	3.401	22.1365	0	0	0.306562	NA	0	NA	0.443172	NA	NA	0
20210325_WT_ABA_010	WT	ABA	wt_21_03_05_3	0	9.305	0	0	24.612	2.303	2.053	6.002	81.8	2.178	3.001	34.0011	0	0	0.378068	NA	0	NA	0.549243	NA	NA	0
20210325_WT_ABA_012	WT	ABA	wt_21_03_05_3	0	7.912	0	0	25.931	2.403	2.873	7.702	81.8	2.638	3.851	24.5829	0	0	0.305117	NA	0	NA	0.467019	NA	NA	0
20210325_WT_ABA_013	WT	ABA	wt_21_03_05_3	0	10.103	0	0	25.009	2.503	2.582	7.105	81.8	2.5425	3.5525	40.083	0	0	0.403975	NA	0	NA	0.596346	NA	NA	0
20210325_WT_ABA_014	WT	ABA	wt_21_03_05_3	0	7.403	0	0	25.314	3.101	2.307	8.505	81.8	2.704	4.2525	21.5216	0	0	0.292447	NA	0	NA	0.436974	NA	NA	0
20210330_WT_ABA_008	WT	ABA	wt_21_03_05_1	0	9.311	0	0	27.77	2.608	2.632	7.413	81.8	2.62	3.7065	34.0449	0	0	0.33529	NA	0	NA	0.549597	NA	NA	0
20210330_WT_ABA_009	WT	ABA	wt_21_03_05_1	0	7.105	0	0	24.497	2.403	2.652	6.71	81.8	2.5275	3.355	19.8239	0	0	0.290036	NA	0	NA	0.419384	NA	NA	0
20210330_WT_ABA_010	WT	ABA	wt_21_03_05_1	0	7.769	0	0	25.597	2.509	2.092	6.553	81.8	2.3005	3.2765	23.7023	0	0	0.303512	NA	0	NA	0.458578	NA	NA	0
20210330_WT_ABA_014	WT	ABA	wt_21_03_05_1	0	7.708	0	0	26.808	2.403	2.438	7.303	81.8	2.4205	3.6515	23.3315	0	0	0.287526	NA	0	NA	0.454977	NA	NA	0
20210330_WT_ABA_006	WT	ABA	wt_21_03_05_1	0	9.446	0	0	26.875	2.503	2.317	7.011	81.8	2.41	3.5055	35.0393	0	0	0.351479	NA	0	NA	0.557565	NA	NA	0
Summary (mean, SD) of the measurements of the fusicoccin and ABA-treated wild-type B. distachyon stomata (confocal stacks)
Treatment	Mean_GC_length	SD_GC_length	Mean_pore_area	SD_pore_area	Mean_pore_length	SD_pore_length	Mean_pore_width	SD_pore_width	Mean_pore_depth	SD_pore_depth	Mean_GC_width_center	SD_GC_width_center	Mean_GC_width_poles	SD_GC_width_poles	Mean_GC_pore_length_ratio	sd_GC_pore_length_ratio	Mean_polygon_rectangle_ratio	sd_polygon_rectangle_ratio	Mean_GC_pore_width_ratio	sd_GC_pore_width_ratio	Mean_pore_area_ellipse	SD_pore_area_ellipse	Mean_pore_area_rectangle	SD_pore_area_rectangle	Mean_pore_area_approximation	SD_pore_area_approximation	Mean_gsmax_exact	SD_gsmax_exact	Mean_gsmax_ellipse	SD_gsmax_ellipse	Mean_gsmax_rectangle	SD_gsmax_rectangle	Mean_gsmax_approximation	SD_gsmax_approximation	Mean_gsmax_approx_GC_width	SD_gsmax_approx_GC_width
ABA	26.006	2.24192	0	0	8.98313	1.18376	0	0	0	0	2.4764	0.31215	3.52055	0.647525	0.346421	0.042688	NA	NA	0	0	32.2215	8.51754	0	0	0	0	NA	NA	0.530244	0.069874	NA	NA	NA	NA	0	0
FUS	27.2774	2.51103	38.3682	6.48407	12.154	1.80214	3.58973	0.731066	3.36957	0.385799	3.23332	0.328981	5.92208	0.42984	0.443672	0.029997	0.897002	0.07112	0.13384	0.034969	59.2419	17.6869	43.1029	8.2672	38.7926	7.44048	0.317455	0.0625	0.424315	0.116661	0.342036	0.064525	0.31815	0.059984	0.322533	0.065457
Figure 5I - Physiological gsmax measurements and confocal, light microscopy measurements for different individuals.
Individual	Genotype	GC_length_ind (um)	GC_width_ind (um)	Pore_length_ind (um)	Pore_width_ind (um)	Pore_depth_ind (um)	Pore_area_ind (um2)	Physiological_gsmax (mol m-2 s-1)	GC_length_DIC (um)	Stomata_width_center_DIC (um)	Stomata_width_poles_DIC (um)	GC_width_poles_DIC (um)	SD (stomata/mm2)	Pore_length_DIC (um)	Pore_width_DIC (um)	Pore_area_DIC (um2)	gsmax_confocal (mol m-2 s-1)	gsmax_DIC_poles (mol m-2 s-1)
wt_1_0512	WT	25.7358	3.46033	10.2973	3.0125	3.73317	29.0198	0.397	25.28	5.38	7.38	3.69	104.1	11.1232	3.2864	32.8998	0.36238	0.398375
wt_1_0519	WT	26.9447	3.37055	10.8584	3.2518	3.3218	33.0629	0.441	25.31	5.46	7.45	3.73	111.72	11.1364	3.2903	32.9779	0.447807	0.426315
wt_2	WT	26.7373	3.3953	11.0829	3.037	3.8114	32.0943	0.552	25.43	5.39	6.58	3.29	113.8	11.1892	3.3059	33.2913	0.422006	0.460074
wt_3	WT	26.4091	3.3367	10.0748	2.8445	3.7376	27.294	0.484	24.35	5.17	6.88	3.44	106.21	10.714	3.1655	30.5236	0.353543	0.396863
wt_5	WT	27.1002	3.36695	11.3244	3.0497	3.3803	33.5765	0.495	27.94	4.97	7.12	3.56	97.9	12.2936	3.6322	40.1875	0.393926	0.437452
Figure 5J - Anatomical gsmax calculations.
	SL (um)	PL (0,44*SL) (um)	PW (0,13*SL) (um)	Amax (PL*PW*0,9) (um2)	l (GC width poles) (um)	SD (stomata/mm2)	Anatomical gsmax (mol m-2 s-1)
wt_6_03/06/2020	23.88	10.5072	3.1044	29.3567	3.32913	111.2	0.408649
wt_8_05/06/2020	24.23	10.6612	3.1499	30.2235	3.51825	94	0.344642
wt_10_07/06/2020	24.85	10.934	3.2305	31.7901	3.51709	117.9	0.448078
wt_11/06/2020	25.76	11.3344	3.3488	34.161	3.63257	89.7	0.353922
wt_12/06/2020	24.19	10.6436	3.1447	30.1238	3.65748	116.4	0.418813
wt_2_29/10/2020	26.81	11.7964	3.4853	37.0026	3.68133	84.5	0.350793
wt_3_1/11/2020	26.9	11.836	3.497	37.2514	3.84678	94.8	0.388342
wt_1_3/11/2020	27.47	12.0868	3.5711	38.8469	3.58015	86.2	0.374385
wt_2_09/11/2020	26.49	11.6556	3.4437	36.1246	3.39196	79.3	0.334433
wt_1_10/11/2020	25.94	11.4136	3.3722	34.64	3.34479	70.1	0.288709
wt_3_14/11/2020	26.13	11.4972	3.3969	35.1494	3.45779	90.8	0.372875
wt_10_01/02/2021	26.68	11.7392	3.4684	36.6446	2.87936	75.9	0.343387
wt_9_02/02/2021	26.41	11.6204	3.4333	35.9067	3.0163	81.9	0.359467
wt_8_03/02/2021	27.02	11.8888	3.5126	37.5845	2.88648	73.3	0.337044
wt_6_04/02/2021	26.94	11.8536	3.5022	37.3623	2.85433	65.5	0.301144

## Sheet: Figure S1
Fig. S1A - Leaf area from a data subset (n=35).				Fig. S1B - A (umol m-2 s-1) of 120 wild-type Brachypodium distachyon 21-3 individuals (0.64 cm2 correction) and of 35 individuals (corrected by individual leaf area).
Sample	Leaf area (cm2)			A	n=120 (0.64 correction factor)
wt_3_14/05/2020_05:59	0.48			Plotted observations (min)	wt_3_08/05/2019_14:36	wt_09/05/2019_12:43	wt_07/05/2019_15:20	wt_16/05/2019_13:49	wt_22/05/2019_08:35	wt_15/05/2020_09:34	wt_23/05/2019_09:03	wt_24/05/2019_09:23	wt_27/05/2019_10:48	wt_28/05/2019_15:14	wt_29/05/2019_11:56	wt_31/05/2019_10:36	wt_03/06/2019_09:48	wt_1_24/06/2019_09:07	wt_3_25/06/2019_15:33	wt_2_25/06/2019_10:11	wt_1_27/06/2019_14:23	wt_3_01/07/2019_12:40	wt_2_02/07/2019_09:54	wt_1_03/07/2019_10:00	wt_1_04/07/2019_08:51	wt_2_08/07/2019_09:00	wt_3_08/07/2019_13:21	wt_1_10/07/2019_12:45	wt_4_11/07/2019_08:47	wt_2_12/07/2019_09:02	wt_4_16/07/2019_12:14	wt_3_17/07/2019_10:11	wt_2_18/07/2019_10:22	wt_3_22/07/2019_09:47	wt_4_22/07/2019_12:32	wt_4_24/07/2019_15:50	wt_3_24/07/2019_09:22	wt_1_30/07/2019_08:45	wt_2_30/07/2019_12:08	wt_3_31/07/2019_09:09	wt_4_31/07/2019_12:29	wt_1_05/08/2019_08:59	wt_2_05/08/2019_15:21	wt_3_3_06/08/2019_10:38	wt_4_07/08/2019_10:47	wt_1_08/08/2019_09:39	wt_1_12/08/2019_10:15	wt_2_13/08/2019_11:43	wt_1_28/10/2019_09:04
wt_1_18/05/2020_07:24	0.71			1	11.0441	18.1934	6.30139	16.0046	16.1578	11.6203	9.79225	6.60128	4.77282	23.5897	19.6994	15.5825	20.3721	20.9278	22.3122	20.0446	12.3524	25.0156	13.0384	17.7403	25.7077	33.4974	27.1677	22.1976	21.7594	20.23	33.0383	26.3047	24.6416	0.434828	31.261	26.6755	29.7375	23.1299	36.396	29.4655	21.5461	29.9601	25.5905	23.9389	22.8119	17.2767	22.471	30.6268	14.3431
wt_8_05/06/2020_8:32	0.75			2	11.833	18.2696	6.80504	15.4566	15.5328	11.9314	9.70272	6.60527	5.3168	23.5389	18.5469	16.7074	21.1818	21.3489	23.1106	20.1357	11.8284	24.3721	12.7614	17.2992	26.1338	33.5516	26.8579	22.2485	22.3263	21.3118	33.12	26.6142	24.7218	0.445324	32.2529	27.0916	29.5026	23.1119	35.1933	30.3535	21.2344	29.8456	25.6552	23.9883	23.1091	17.7317	24.0727	30.6306	14.4345
wt_10_07/06/2020_7:56	0.72			3	11.706	17.8747	6.81403	16.4223	15.7881	11.4176	9.72248	6.70927	4.94881	24.1868	19.2234	16.6257	20.9385	21.1216	23.44	19.9821	12.9911	25.1858	12.2612	18.0799	26.1714	33.0953	27.0778	22.2554	22.2305	20.1939	34.1535	26.2223	25.009	0.449771	31.973	27.2965	29.537	23.64	35.9605	29.7272	21.2457	29.4616	25.8047	24.2651	22.9067	17.6687	23.8765	30.5779	14.5604
wt_2_11/06/2020_08:41	0.74			4	11.3001	18.0493	7.36085	15.9872	15.8873	11.7979	9.69712	6.36583	5.65852	23.4086	19.3335	16.8853	20.9494	21.0692	23.5827	20.5034	12.2543	25.1736	12.2248	18.1442	25.6356	32.5612	27.1154	22.1472	22.283	21.214	33.8494	26.1546	25.0674	0.463757	31.9869	27.018	29.4818	23.3406	36.5794	29.6716	21.2223	29.6785	26.0135	24.1868	23.5753	18.8044	23.681	30.6705	14.7415
wt_5_12/06/2020_9:51	0.78			5	11.9349	2.77173	7.78143	1.81679	4.50431	11.7441	9.47474	0.562973	4.49449	6.07127	5.03114	3.73047	20.3847	4.6327	5.23774	4.59279	1.38118	4.60365	12.8306	17.0842	25.9135	5.91506	4.86366	22.3192	5.44655	4.68196	33.2881	4.5063	4.28954	0.454609	3.10313	27.4528	4.45339	1.1946	36.2302	4.30396	2.06304	4.54415	3.3424	2.4426	23.1159	2.58655	24.0778	30.2714	2.61437
wt_2_19/02/2020_7:03	0.82			6	3.36968	4.04666	2.4802	2.79596	4.86372	4.40839	2.11421	0.758531	0.336786	6.28165	5.56564	3.96709	4.22042	5.98312	5.59507	4.97761	2.42342	5.68651	2.55186	3.13676	5.10083	7.39676	6.01162	3.79184	7.3274	4.69715	5.6259	4.55426	4.85023	0.455429	4.25304	3.31345	4.82684	1.53419	4.69334	4.7683	2.00884	5.47523	3.87863	3.66892	3.20255	3.10038	5.31715	4.59218	3.82455
wt_3_21/06/2020_6:47	0.88			7	3.75061	4.02137	3.68157	3.98668	4.66972	5.17398	2.2354	0.816514	0.808873	6.88875	5.29907	4.04833	5.45025	5.53166	6.1573	5.41891	2.07984	6.02556	3.26664	4.45089	5.54949	7.80998	6.42453	4.10007	6.83729	4.38779	6.30692	4.65854	4.94383	0.430195	4.92472	5.09078	4.98068	1.64536	5.11875	5.17769	2.79369	4.78095	3.85098	3.10511	4.9923	2.5297	4.7674	5.11184	3.73082
wt_2_29/10/2020_08:34	0.63			8	4.42946	4.46368	3.78795	2.76841	4.45969	4.51961	1.87298	0.786032	0.929398	6.98556	5.36987	3.79336	4.1395	5.51121	6.69493	5.23499	3.23477	6.41305	2.70121	4.40084	5.90224	7.79982	6.05552	4.89705	6.23526	4.59393	5.44781	4.72144	5.31681	0.384818	4.86486	5.28997	5.24873	3.07553	6.16615	5.54883	3.25475	5.26228	4.90827	3.31117	4.77969	3.27623	4.00594	5.32676	3.9
wt_3_1/11/2020_10:25	0.48			9	4.55304	4.36254	3.58458	4.02883	4.05355	4.17512	2.85238	0.774672	1.30628	6.54967	5.33793	4.19095	4.2314	6.11383	6.3674	5.80426	2.63776	6.53259	3.39286	4.59989	5.28098	8.11725	6.52579	4.74138	6.12888	5.19878	6.31095	4.46343	5.35789	0.335902	5.12111	4.81957	4.69176	2.08087	6.74425	5.91289	2.70329	5.17054	4.99084	3.34564	3.66825	3.10563	4.57041	5.26231	4.04111
wt_3_3/11/2020_7:41	0.45			10	3.89771	4.62387	3.41517	3.46311	4.34118	4.97969	2.57622	0.621831	1.32968	6.27364	5.52722	3.7103	4.60076	5.91263	6.39056	6.11874	4.11475	6.79311	3.57874	4.82848	4.69028	7.90344	5.9927	4.12801	6.28577	5.10264	6.44382	4.33376	5.42984	0.284724	4.46303	4.87551	4.95777	2.4796	6.18446	5.23798	2.80377	5.33349	4.29398	3.38316	4.53837	3.46729	4.64661	5.11324	3.76528
wt_2_09/11/2020_8:13	0.55			11	3.83736	3.85785	3.18547	3.42299	4.60971	4.42189	2.28402	1.07769	0.648818	6.24059	6.09527	3.44357	4.47412	5.64668	6.14364	4.9535	2.47418	6.41794	3.52864	4.34016	5.89251	7.82032	6.25612	4.12575	6.32526	4.86769	6.39199	4.03152	4.8275	0.236809	4.12002	4.6731	4.476	1.84002	5.89527	5.5324	2.98224	5.14271	3.92281	3.92478	4.04842	3.3804	4.82248	4.32484	3.54255
wt_1_10/11/2020_09:18	0.64			12	4.06606	4.30188	2.71083	2.83939	3.59277	4.59298	2.7392	0.766266	1.20104	6.53463	5.65974	4.37176	4.52004	5.73769	5.72004	5.33585	2.60758	6.53747	3.65828	4.75991	5.09678	7.74187	5.73909	4.78503	6.7566	4.84063	6.213	4.75228	4.26525	0.185891	4.65767	5.34292	4.766	2.13831	5.63398	4.96297	2.97769	5.43725	3.47157	3.19973	3.99781	3.63334	3.1499	4.86031	3.76641
wt_3_11/11/2020_10:27	0.67			13	4.01311	4.08537	2.47619	3.34765	3.75319	4.39238	2.11406	0.967786	1.00052	6.67596	4.99917	3.62633	4.70672	5.31705	5.82092	4.90592	2.98326	5.34918	3.3208	4.32208	4.97072	7.72233	6.04348	4.9658	6.39097	4.86605	5.5937	3.5554	4.12063	0.160939	4.95683	4.58811	3.96186	1.91652	5.9161	5.25714	2.71072	4.94994	4.20308	3.39715	4.74012	2.59652	4.00323	4.55875	3.63905
wt_3_14/11/2020_9:41	0.59			14	3.57961	4.64236	2.51445	3.7378	4.43978	4.41296	1.99741	0.658168	0.973766	5.77693	5.38371	3.52059	4.48497	6.09125	5.93149	5.34128	2.433	6.10108	4.01653	4.47747	5.33469	7.45335	6.04139	5.04071	6.01998	4.9623	5.27735	4.25228	3.98678	0.137939	4.69904	4.52528	4.26804	2.33148	4.08776	5.55768	2.92016	4.69451	3.61228	3.12687	3.73817	3.42937	4.00286	4.90853	3.8082
wt_8_08/03/2021_11:37	0.61			15	3.75612	3.5476	3.19182	3.24976	4.19296	4.46118	1.73322	0.58434	0.228639	5.72109	5.14393	4.54092	4.7608	5.40468	5.70233	4.58265	2.27868	4.75427	2.39074	4.63817	5.49498	7.09339	5.20037	5.45726	6.57652	4.79856	5.43117	4.53719	4.19925	0.13039	3.94358	4.40108	4.31668	1.90485	4.41988	5.27497	2.8285	4.27212	3.30741	3.15329	3.33853	3.51797	2.92895	5.03838	3.68441
wt_1_16/08/2021_08:24	0.69			16	3.6872	2.92586	2.71562	2.89956	3.31485	4.63645	2.06937	0.80792	1.36256	5.66157	5.03967	3.94371	4.25842	5.03672	6.17707	5.12735	2.28304	5.93632	3.29793	4.06819	5.10384	6.97723	5.88352	5.57626	5.3501	4.70914	5.65539	4.73782	3.94443	0.125619	4.34499	3.94281	4.14292	1.89564	5.29735	5.2012	2.92634	4.6593	4.37015	2.473	3.16344	2.53011	3.12781	4.84197	3.62073
wt_2_16/08/2021_10:08	0.6			17	3.73627	3.26075	3.28635	3.1233	4.32976	4.62554	2.72468	0.653402	0.925859	6.22607	5.38881	3.58733	4.64629	5.67034	5.91816	4.97747	1.76049	5.64376	3.41361	4.56682	4.97615	8.3618	5.62713	5.06893	6.68033	4.50067	5.47082	3.52362	3.57434	0.125017	4.53191	4.16695	4.24401	1.79252	5.15127	5.17807	2.82237	4.29721	4.13286	2.65689	3.5846	3.42667	3.53651	5.13074	3.45683
wt_3_16/08/2021_11:32	0.65			18	2.79288	3.75413	3.13872	2.66062	3.73763	4.27462	2.42844	0.712266	1.08481	6.29967	5.617	3.66339	4.08372	5.85982	5.17247	4.88844	2.55273	5.0184	2.87116	4.74538	4.4953	7.21329	4.91249	5.15592	6.25826	4.78817	5.28474	3.96239	3.82304	0.127909	4.38705	4.55849	4.46474	2.09534	4.76974	4.72485	1.99992	4.79375	4.44044	2.53087	4.10123	3.06381	3.49489	5.25831	3.59652
wt_18/08/2021_08:22	0.64			19	4.36989	3.12067	2.49842	2.80257	4.1109	4.4362	1.84871	0.562994	0.874319	5.55771	4.56184	4.41675	4.18347	5.36798	5.27724	4.56952	1.65934	5.25714	2.99045	5.30654	4.80355	7.7858	5.5515	4.89511	6.665	4.25227	5.64469	3.45807	3.74238	0.129174	4.12355	4.4248	4.85887	1.40808	4.9654	5.42804	2.44403	4.41316	3.79112	2.58507	3.29	3.49431	3.14511	5.05847	3.45438
wt_18/08/2021_10:02	0.64			20	4	3.38264	2.32459	2.51956	4.46963	4.81749	1.86012	0.698763	0.883573	5.651	4.90936	3.48303	4.06728	5.16927	5.06078	4.83433	2.05523	5.72046	2.83079	5.24604	4.80406	7.25354	5.029	4.76983	5.90882	4.58268	4.48137	3.56126	3.6704	0.133255	3.96423	4.43664	4.93847	2.94686	3.24548	5.34756	2.07532	4.91987	3.85025	2.82472	3.84007	3.00448	3.92936	5.85575	3.32617
wt_5_18/08/2021_13:01	0.53			21	3.48145	3.17837	2.98394	3.34888	4.29823	4.5346	2.12446	0.715095	0.683562	4.83777	4.7484	3.57274	4.653	5.34923	4.79936	4.57	3.03186	5.81996	3.57305	4.40572	5.00985	6.81814	5.14095	4.18244	5.74307	4.55619	4.72279	4.73585	4.12346	0.145001	4.07975	4.34011	4.74221	2.28505	4.53326	5.46703	2.82323	4.41727	2.83911	3.1288	3.67018	2.51138	3.39612	5.26232	3.39261
wt_6_18/08/2021_14:20	0.53			22	3.8698	3.15631	3.02577	2.30208	3.29786	4.77234	2.10365	0.474173	0.60821	4.54446	5.06115	3.15006	4.80245	4.77549	5.03894	4.77146	2.89039	5.5779	3.07957	4.87232	4.63798	6.93276	5.25117	4.20951	6.20907	4.39893	4.58796	4.29015	3.76243	0.14367	4.4153	4.41909	4.21573	1.99714	5.18152	5.68143	2.51788	4.16122	3.33385	2.88376	3.81977	3.21963	3.91892	5.1134	3.49667
wt_10_01/02/2021_11:46	0.76			23	3.77842	3.61378	2.73326	2.70924	3.86444	5.22999	1.67474	0.714292	0.377759	5.69135	4.59103	3.42547	4.10717	5.10497	5.36752	5.07234	2.45152	6.08318	3.6751	4.19299	5.26959	7.63648	5.22853	4.11142	6.09703	5.27942	4.74126	3.60885	3.76936	0.148454	4.33856	4.44554	4.53632	1.49876	4.84337	5.07619	1.78209	4.60856	3.88369	3.39885	4.13641	3.13835	3.78505	5.08749	3.34246
wt_9_02/02/2021_12:52	0.71			24	3.46976	7.89116	2.29898	5.90002	6.60209	4.79778	1.46976	3.468	0.853937	4.39258	8.46578	3.30495	4.31699	11.6868	4.57738	11.4866	8.57258	14.1767	3.41515	4.32146	4.91452	21.9567	15.467	4.40252	12.5527	11.9109	5.05427	3.73441	10.1701	0.155628	13.0511	4.73719	14.4842	10.7436	5.21378	4.47084	9.16265	13.3204	3.32985	10.0163	3.69984	9.85835	4.12287	4.63441	7.8665
wt_8_03/02/2021_11:32	0.76			25	3.28567	7.92828	4.10517	7.48122	8.28946	4.05016	4.3055	3.95432	0.46203	8.65794	9.7273	6.46071	4.64639	12.8328	12.5024	11.7549	8.87665	15.8762	8.32267	12.1653	14.8803	24.022	17.2929	4.50158	14.8047	12.9528	5.03147	12.8064	11.1419	0.165303	15.2138	12.6714	15.9173	11.3808	13.4266	16.2252	9.99389	14.4598	7.4521	11.3181	8.81756	11.3013	9.46846	15.7276	7.79059
wt_6_04/02/2021_13:02	0.81			26	5.49566	8.90545	3.41052	7.23713	10.3418	7.5626	6.04452	5.04637	1.40023	12.2342	11.5868	7.97604	10.8509	13.0665	12.8412	13.9267	9.24453	17.7871	7.6587	14.7256	16.73	24.6818	19.4866	11.4855	16.2973	14.449	10.4363	14.2763	12.6136	0.222253	17.4292	14.7508	17.8332	13.6782	15.3767	18.4827	11.5773	17.2711	8.60218	12.399	10.2968	12.9468	13.3825	18.1634	9.06832
wt_7_18/06/2020_08:47	0.71			27	5.69125	10.8203	4.3308	8.93137	10.6051	8.2876	6.61624	5.29471	2.84236	14.8784	14.1062	8.19489	12.4988	14.8654	14.6767	15.618	10.2889	20.5522	7.82999	15.3222	18.248	27.3239	21.3493	13.8685	17.5049	15.2482	11.302	16.3747	14.3553	0.273327	20.0065	17.1043	20.57	16.4578	17.9715	19.6164	13.0757	18.9896	10.6073	15.1769	12.8816	15.3718	16.0606	20.5625	10.028
wt_20/08/2021_12:31	0.68			28	6.80438	11.0506	5.67119	9.65832	12.6601	8.59016	7.26356	5.50656	2.79033	17.7567	15.5118	10.4166	15.0421	14.7918	16.6036	15.5706	11.847	20.6429	8.39323	16.5821	20.5725	28.6532	21.569	15.178	19.1534	15.3986	12.3947	17.3792	14.9079	0.3095	21.5914	18.1142	20.7999	17.8179	20.5341	20.2827	14.5456	20.8408	12.6985	16.4107	14.6726	16.5014	18.7514	22.1972	10.7864
wt_11/09/2020_15:06	0.57			29	7.32815	12.345	5.32269	10.4029	13.3079	9.67198	7.97053	5.87987	4.08191	18.6177	16.7631	11.6866	16.9501	15.6973	17.8253	15.9279	12.1787	22.0064	9.30597	16.2321	21.7303	29.9576	22.5783	16.9036	19.7958	16.9551	13.7825	19.1826	17.1572	0.334462	23.6165	19.7939	22.3333	19.2077	23.0605	22.7784	16.4478	22.2795	15.3357	18.2061	16.4337	17.4142	20.3723	24.9593	11.1637
wt_13/09/2021_8:30	0.49			30	7.97938	12.5758	6.07144	10.9502	14.2481	10.9599	8.13573	6.39576	4.27656	19.4101	17.0595	12.8852	18.0635	15.6857	17.8112	17.3489	12.2097	22.2252	9.8733	16.5302	21.8574	30.7885	23.7578	19.1306	19.4547	17.1891	16.2638	20.555	18.348	0.367497	26.07	21.1465	22.9294	20.5014	25.9316	23.2448	16.9957	23.7952	17.7703	19.1868	17.4402	18.8359	21.737	30.4541	11.8257
wt_13/09/2021_11:05	0.52			31	8.70344	13.8669	6.60826	12.2129	15.1352	11.5164	8.26767	6.55756	4.46761	20.4251	17.7232	13.3262	18.9322	16.729	19.4781	17.7804	12.4585	23.1404	9.71242	16.717	22.3443	30.5553	24.203	19.568	20.6247	18.2463	18.8531	21.2791	19.0384	0.396685	26.1169	22.3704	24.4209	21.5212	28.1328	25.0699	18.1384	24.9062	19.601	19.7446	18.2045	18.9948	22.6581	29.0947	11.7851
wt_13/09/2021_12:36	0.58			32	9.78633	13.8155	7.07007	13.058	15.2964	10.7121	8.93463	6.80938	5.36563	20.4994	17.3387	14.8612	18.799	16.9033	20.1601	18.0934	12.1868	23.3143	9.79736	17.2211	23.7775	31.4115	24.6285	20.3692	20.2819	18.4737	21.6035	23.3556	20.2135	0.419036	27.749	23.5628	25.4818	21.7771	29.5292	25.6195	18.9706	25.9014	20.0648	21.227	19.8806	20.7623	23.7182	29.6483	12.3063
wt_13/09/2021_14:26	0.32			33	9.56102	14.5822	7.33764	13.3666	15.1872	11.1347	8.3676	6.68993	6.29477	21.4479	17.8762	16.2157	20.0479	17.8016	20.3863	18.2122	13.0327	23.7018	10.3258	17.3511	23.3178	31.7585	24.5592	20.9606	21.0275	18.9093	23.8722	23.4965	21.0748	0.432132	28.3491	24.4581	25.7188	22.4226	29.8276	26.2691	18.3877	26.6388	22.6084	20.7159	20.4797	20.3632	24.5281	30.3489	12.7755
wt_13/09/2021_15:53	0.56			34	9.8696	15.0783	7.8489	13.2185	15.4799	11.1177	9.26886	6.69339	5.66707	21.6303	18.6163	17.2238	21.1159	17.7087	21.2215	17.7738	12.5221	23.8244	9.9385	17.3047	24.2134	31.9026	25.329	20.3679	21.3028	18.3723	25.4244	22.9758	21.6401	0.439837	29.1276	25.064	26.6789	22.8102	31.453	26.6364	19.4706	26.7183	23.7963	21.9653	22.1624	20.4599	24.4412	31.3094	13.0876
				35	9.38764	14.4906	8.12399	14.3199	15.6289	11.7878	9.02664	6.99905	5.6746	20.7619	18.5351	16.9835	20.7567	17.3505	20.6996	18.5559	14.319	24.1443	10.5661	17.4326	23.5622	32.1509	25.5888	21.3009	20.7696	19.0173	26.1412	24.4087	22.0414	0.441988	29.3325	25.1903	26.6512	22.3806	31.4153	27.3237	19.7178	26.5039	23.3362	21.5154	21.347	20.6104	24.1954	31.6215	12.5866
				36	10.0385	15.8059	7.93356	14.278	14.9542	11.5495	8.96672	6.97204	6.01917	21.5067	18.8379	16.9836	21.2518	18.5747	21.3497	18.1983	13.0369	24.3681	10.7548	17.733	23.4637	32.9175	25.5669	21.621	20.6519	19.1099	27.5612	24.506	22.1339	0.446289	29.4202	25.0436	26.7063	22.6377	31.7619	26.7551	20.0223	27.1864	24.4607	21.9955	21.54	20.649	24.899	30.6891	12.631
				37	10.7804	15.5041	8.00159	14.631	14.9919	11.9488	9.53337	6.81758	6.0528	21.9409	19.279	17.0803	20.9577	18.4211	21.8711	18.3295	12.8396	23.9957	10.8861	17.5303	23.9859	32.5098	26.105	21.2218	20.8527	18.8302	28.2272	24.7984	22.1595	0.435528	28.8347	25.7571	26.5638	23.3264	33.4889	27.4794	20.4063	26.8248	24.3944	22.1915	22.638	21.2246	24.5335	31.3914	12.7903
				38	10.5668	15.8366	7.82119	15.2573	14.9477	12.1677	9.87717	6.87329	6.28063	21.9859	18.6181	16.8933	21.5752	17.6098	21.6212	18.9787	12.9641	24.0117	10.9158	17.7664	23.8097	31.7593	26.7286	22.0771	21.1873	19.2878	27.7595	25.0081	22.6168	0.435516	29.1514	26.3871	27.3319	22.7563	33.2837	27.5931	19.8765	27.805	23.9045	22.0504	22.1434	21.8054	23.3994	31.0174	13.0765
				39	10.6738	15.3356	7.44446	15.0146	14.746	11.5413	9.35213	6.83369	5.7851	21.6398	19.0774	17.0797	21.0374	18.4148	22.3941	18.1556	12.9707	23.6233	11.287	17.4787	24.7861	31.6083	25.1726	22.7262	21.1144	19.1791	28.6883	25.054	22.6165	0.430504	29.6881	26.2807	26.8147	23.0315	32.4156	27.6723	20.3309	27.2389	25.3072	21.7704	21.7347	22.16	24.3559	31.8614	12.766
[truncated: 130 more columns]

## Sheet: Figure S2
Fig. 2E - Data for correlation analysis between gsw and environmental conditions (Qout, T, RH and time) for 35 individuals at 0 PAR.									Fig. 2H - Data for correlation analysis between half-time closure/opening (T50%) and initial and final stomatal conductance (gsw)										Fig. 2I - Data for correlation analysis between half-time closure I (T-50% I) and initial and final environmental conditions (T, RH and Qout) and time.											Fig. 2J - Data for correlation analysis between half-time opening I (T+50% II) and initial and final environmental conditions (T, RH and Qout) and time.											Fig. 2K - Data for correlation analysis between half-time closure I (T-50%III) and initial and final environmental conditions (T, RH and Qout) and time.
Sample	gsw (mol m-2 s-1)	Qout (umol m-2 s-1)	T (°C)	RH (%)	Time (h)				Sample	T-50%I (min)	T+50%II (min)	T-50%III (min)	gsw 1000I (mol m-2 s-1)	gsw 100 (mol m-2 s-1)	gsw 1000II (mol m-2 s-1)	gsw 0 (mol m-2 s-1)			Sample	T-50%I (min)	T1000I (°C)	RH1000I (%(	Qout1000I (umol m-2 s-1)	T100 (°C)	RH100 (%)	Qout100 (umol m-2 s-1)	Time100 (h)			Sample	T+50%II (min)	T100 (°C)	RH100 (%)	Qout100 (umol m-2 s-1)	T1000II (°C)	RH1000II (%)	Qout1000II (umol m-2 s-1)	Time (h)			Sample	T-50%III (min)	T1000II (°C)	RH1000II (%)	Qout 1000II (umol m-2 s-1)	T0(°C)	RH0I (%)	Qout 0 (umol m-2 s-1)	Time (h)
wt_3_14/05/2020_05:59	0.0239503	242.997	26	38	7.31667				wt_3_14/05/2020_05:59	5.745	5.398	3.008	0.295885	0.0708764	0.304802	0.0239503			wt_3_08/05/2019_14:36	5.285	280	25.453	286.593	26.085	69.591	281.802	15.3			wt_3_08/05/2019_14:36	5.51	26.256	66.096	281.802	25.453	67.436	280	15.6			wt_3_08/05/2019_14:36	1.573	25.453	67.436	280	26.036	69.761	266.913	15.9
wt_1_18/05/2020_07:24	0.0103831	282.284	28.2	35	8.73333				wt_1_18/05/2020_07:24	5.151	3.473	2.516	0.188852	0.0371021	0.191122	0.0103831			wt_09/05/2019_12:43	7.125	247.402	25.841	249.098	26.5	70.773	255	13.4			wt_09/05/2019_12:43	6.071	26.061	72.948	255	25.841	73.497	247.402	13.7			wt_09/05/2019_12:43	5.002	25.841	73.497	247.402	25.695	73.381	262	14.1
wt_8_05/06/2020_8:32	0.00972334	311.49	29.7	48	9.86667				wt_8_05/06/2020_8:32	7.481	5.537	2.588	0.349395	0.0698991	0.304306	0.00972334			wt_07/05/2019_15:20	6541	298.803	30.545	457.315	27.875	47.432	323.887	16			wt_07/05/2019_15:20	6.535	29.24	50.416	323.887	30.545	45.343	298.803	16.3			wt_07/05/2019_15:20	5.178	30.545	45.343	298.803	30.925	45.191	266.343	16.7
wt_10_07/06/2020_7:56	0.00250848	303.397	29.4	44	9.26667				wt_10_07/06/2020_7:56	1.803	3.066	2.845	0.224798	0.0377503	0.213133	0.00250848			wt_16/05/2019_13:49	10.95	342.765	31.281	339.135	30.343	46.27	351.808	14.5			wt_16/05/2019_13:49	8.468	30.672	48.788	351.808	31.281	44.838	342.765	14.8			wt_16/05/2019_13:49	2.034	31.281	44.838	342.765	31.103	44.982	379.212	15.2
wt_2_11/06/2020_08:41	0.00643778	281.548	31.2	44	10.0167				wt_2_11/06/2020_08:41	2.754	6.582	0.7127	0.349573	0.0355641	0.324646	0.00643778			wt_22/05/2019_08:35	4.978	246.247	26.72	242.972	26.549	55.235	238.524	9.3			wt_22/05/2019_08:35	2.501	26.646	54.082	238.524	26.72	53.27	246.247	9.6			wt_22/05/2019_08:35	3.421	26.72	53.27	246.247	26.842	52.652	243.141	9.9
wt_5_12/06/2020_9:51	0.0025979	1138.71	27.2	41	11.1833				wt_5_12/06/2020_9:51	1.14	2.531	1.407	0.267521	0.0371893	0.232939	0.0025979			wt_15/05/2020_09:34	3.413	786.167	29.065	274.966	27.358	33.539	269.934	10.2			wt_15/05/2020_09:34	5.834	28.27	32.371	269.934	29.065	30.57	786.167	10.6			wt_15/05/2020_09:34	6.1	29.065	30.57	786.167	29.94	34.856	415.64	10.9
wt_2_19/02/2020_7:03	0.0160182	270.003	28.8	47	8.38333				wt_2_19/02/2020_7:03	2.457	7.286	1.869	0.235471	0.0376853	0.233513	0.0160182			wt_23/05/2019_09:03	2.267	295.693	28.543	276.941	27.53	42.862	286.214	9.7			wt_23/05/2019_09:03	3.498	27.628	46.883	286.214	28.543	50.581	295.693	10.1			wt_23/05/2019_09:03	3.296	28.543	50.581	295.693	29.215	48.41	281.818	10.4
wt_3_21/06/2020_6:47	0.00454479	230.343	28.3	46	8.11667				wt_3_21/06/2020_6:47	2.398	4.61	1.791	0.308817	0.0539442	0.267723	0.00454479			wt_24/05/2019_09:23	6.913	386.263	30.798	341	28.941	47.402	370.778	10.1			wt_24/05/2019_09:23	3.498	30.016	46.361	370.778	30.798	40.544	386.263	10.4			wt_24/05/2019_09:23	4.384	30.798	40.544	386.263	32.201	39.555	397.683	10.7
wt_2_29/10/2020_08:34	0.026626	245.899	27.998	45.368	9.9				wt_2_29/10/2020_08:34	3.946	3.232	4.12	0.284479	0.07509	0.283602	0.026626			wt_27/05/2019_10:48	5.082	317.229	30.621	398.081	30.091	38.701	350.341	11.5			wt_27/05/2019_10:48	5.38	30.243	42.475	350.341	30.621	44.925	317.229	11.8			wt_27/05/2019_10:48	2.666	30.621	44.925	317.229	30.646	44.895	329.175	12.1
wt_3_1/11/2020_10:25	0.0119672	230.119	28.394	49.726	11.75				wt_3_1/11/2020_10:25	6.081	2.238	2.415	0.328813	0.0723182	0.271835	0.0119672			wt_28/05/2019_15:14	4.68	443.102	30.545	367.329	31.791	38.001	325.738	15.9			wt_28/05/2019_15:14	2.233	30.621	43.377	325.738	30.545	43.599	443.102	16.2			wt_28/05/2019_15:14	2.534	30.545	43.599	443.102	29.916	41.379	389.966	16.6
wt_3_3/11/2020_7:41	0.0624901	227.764	28.816	47.971	9.01667				wt_3_3/11/2020_7:41	4.214	4.243	1.758	0.366383	0.0928383	0.312922	0.0624901			wt_29/05/2019_11:56	15.27	340.726	30.091	375.284	30.192	40.845	338.856	12.6			wt_29/05/2019_11:56	5.014	30.167	41.705	338.856	30.091	45.552	340.726	12.9			wt_29/05/2019_11:56	3.104	30.091	45.552	340.726	30.041	42.419	359.583	13.3
wt_2_09/11/2020_8:13	0.0148336	224.126	27.505	47.03	9.55				wt_2_09/11/2020_8:13	3.541	3.286	2.859	0.257211	0.0615547	0.174782	0.0148336			wt_31/05/2019_10:36	8.003	335.364	32.536	668.265	31.996	34.708	339.862	11.3			wt_31/05/2019_10:36	5.9	34.44	37.793	339.862	32.536	39.422	335.364	11.6			wt_31/05/2019_10:36	2.899	32.536	39.422	335.364	31.663	41.203	463.701	11.9
wt_1_10/11/2020_09:18	0.0511883	229.351	28.27	39.047	10.6333				wt_1_10/11/2020_09:18	11.62	5.987	1.747	0.268915	0.102592	0.242823	0.0511883			wt_03/06/2019_09:48	3.92	496.132	31.077	345.366	29.865	48.913	358.535	10.5			wt_03/06/2019_09:48	4.595	31.408	38.165	358.535	31.077	33.537	496.132	10.8			wt_03/06/2019_09:48	4.182	31.077	33.537	496.132	35.208	35.689	527.626	11.1
wt_3_11/11/2020_10:27	0.0615776	248.985	28.345	41.307	11.7833				wt_3_11/11/2020_10:27	4.05	4.618	5.523	0.306709	0.168517	0.2866	0.0615776			wt_1_24/06/2019_09:07	18.49	286.883	27.875	273.193	28.841	51.391	278.165	9.8			wt_1_24/06/2019_09:07	8.772	28.122	46.554	278.165	27.875	47.917	286.883	10.1			wt_1_24/06/2019_09:07	9.309	27.875	47.917	286.883	28.072	46.288	296.414	10.5
wt_3_14/11/2020_9:41	0.024796	227.73	26.793	57.561	11.0167				wt_3_14/11/2020_9:41	36.59	2.335	4.59	0.261741	0.113195	0.258713	0.024796			wt_3_25/06/2019_15:33	20313	414.252	28.891	313.73	30.167	41.108	490.132	16.2			wt_3_25/06/2019_15:33	13.01	30.041	39.564	490.132	28.891	41.763	414.252	16.6			wt_3_25/06/2019_15:33	20.56	28.891	41.763	414.252	31.001	40.798	720.258	16.9
wt_8_08/03/2021_11:37	0.0487638	296.513	28.8	45.6667	12.95				wt_8_08/03/2021_11:37	4240	4.21	39.73	0.335639	0.113573	0.303919	0.0487638			wt_2_25/06/2019_10:11	16.1	313.511	29.34	299.38	28.667	44.172	307.579	10.9			wt_2_25/06/2019_10:11	9.244	28.617	43.248	307.579	29.34	51.072	313.511	11.2			wt_2_25/06/2019_10:11	6.258	29.34	51.072	313.511	29.59	52.518	286.481	11.5
wt_1_16/08/2021_08:24	0.0417532	288.458	30.0333	51.6667	9.73333				wt_1_16/08/2021_08:24	13.58	6.218	5.917	0.377189	0.0932555	0.360343	0.0417532			wt_1_27/06/2019_14:23	14.89	565.209	32.381	309.457	32.227	45.212	371.512	15.1			wt_1_27/06/2019_14:23	6.875	33.261	40.068	371.512	32.381	40.244	565.209	15.4			wt_1_27/06/2019_14:23	6.747	32.381	40.244	565.209	32.742	39.947	380.882	15.7
wt_2_16/08/2021_10:08	0.0535754	371.32	30.9333	43.6667	11.4667				wt_2_16/08/2021_10:08	4.835	6.828	4.149	0.41938	0.164559	0.412762	0.0535754			wt_3_01/07/2019_12:40	14.56	346.065	28.345	319.202	28.593	52.606	330.981	13.3			wt_3_01/07/2019_12:40	4.146	29.265	55.405	330.981	28.345	53.623	346.065	13.7			wt_3_01/07/2019_12:40	4.796	28.345	53.623	346.065	28.345	57.134	332.264	14
wt_3_16/08/2021_11:32	0.0562962	266.021	30.8667	48.3333	12.8667				wt_3_16/08/2021_11:32	20.29	2.617	5.124	0.410296	0.212512	0.384984	0.0562962			wt_2_02/07/2019_09:54	43339	345.318	27.998	320.364	27.53	49.292	328.737	10.6			wt_2_02/07/2019_09:54	979.4	28.32	44.459	328.737	27.998	43.571	345.318	10.9			wt_2_02/07/2019_09:54	9.195	27.998	43.571	345.318	28.196	48.152	379.877	11.2
wt_18/08/2021_08:22	0.0123856	265.351	29.4	53.6667	9.7				wt_18/08/2021_08:22	10.23	5.544	3.543	0.32568	0.0950232	0.290987	0.0123856			wt_1_03/07/2019_10:00	42953	355.024	27.333	323.609	27.702	45.17	333.155	10.7			wt_1_03/07/2019_10:00	3.637	28.072	46.061	333.155	27.333	44.833	355.024	11			wt_1_03/07/2019_10:00	24099	27.333	44.833	355.024	28.27	45.466	393.506	11.3
wt_18/08/2021_10:02	0.0888034	276.797	29.7	56.6667	11.3667				wt_18/08/2021_10:02	3.852	3.195	8.525	0.257462	0.118034	0.294283	0.0888034			wt_1_04/07/2019_08:51	4.526	294.176	28.444	279.732	28.122	39.131	293.732	9.5			wt_1_04/07/2019_08:51	4.763	28.617	37.65	293.732	28.444	45.062	294.176	9.9			wt_1_04/07/2019_08:51	3.915	28.444	45.062	294.176	27.727	50.858	289.737	10.2
wt_5_18/08/2021_13:01	0.0580218	280.421	30.4	53	14.35				wt_5_18/08/2021_13:01	29.37	3.422	4.526	0.319321	0.159654	0.300121	0.0580218			wt_2_08/07/2019_09:00	37.01	331.08	28.295	304.14	28.221	41.36	316.563	9.7			wt_2_08/07/2019_09:00	6.492	28.568	39.775	316.563	28.295	40.74	331.08	10			wt_2_08/07/2019_09:00	5.064	28.295	40.74	331.08	28.27	48.484	339.69	10.3
wt_6_18/08/2021_14:20	0.0770528	222.727	29.8	56.6667	15.6667				wt_6_18/08/2021_14:20	304.5	4.162	8.051	0.359003	0.173298	0.327553	0.0770528			wt_3_08/07/2019_13:21	20709	330.408	28.295	330.965	28.221	41.36	353.716	14			wt_3_08/07/2019_13:21	7.438	28.568	39.775	353.716	28.295	40.74	330.408	14.4			wt_3_08/07/2019_13:21	17.24	28.295	40.74	330.408	28.27	48.484	350.56	14.7
wt_10_01/02/2021_11:46	0.0196852	251.771	25.6225	48.3735	13.1				wt_10_01/02/2021_11:46	3.827	3.766	2.528	0.289971	0.059178	0.243412	0.0196852			wt_1_10/07/2019_12:45	293.2	342.46	30.495	345.122	31.408	41.641	342.39	13.4			wt_1_10/07/2019_12:45	12.73	30.293	44.755	342.39	30.495	48.473	342.46	13.8			wt_1_10/07/2019_12:45	9.584	30.495	48.473	342.46	28.965	45.287	317.114	14.1
wt_9_02/02/2021_12:52	0.0127418	246.213	27.026	52.439	14.2				wt_9_02/02/2021_12:52	3.875	4.943	2.444	0.363443	0.0778582	0.307308	0.0127418			wt_4_11/07/2019_08:47	4.709	332.037	28.369	347.26	27.604	48.497	336.345	9.5			wt_4_11/07/2019_08:47	4.996	28.245	51.472	336.345	28.369	51.681	332.037	9.8			wt_4_11/07/2019_08:47	2.636	28.369	51.681	332.037	28.32	49.781	358.816	10.1
wt_8_03/02/2021_11:32	0.0250002	219.209	26.2675	54.313	12.8667				wt_8_03/02/2021_11:32	7.673	3.805	3.797	0.334122	0.113573	0.303919	0.0250002			wt_2_12/07/2019_09:02	61.16	320.522	27.014	301.493	26.842	66.682	300.906	9.7			wt_2_12/07/2019_09:02	17.76	26.891	67.599	300.906	27.014	68.828	320.522	10			wt_2_12/07/2019_09:02	5.46	27.014	68.828	320.522	27.358	67.409	321.318	10.4
wt_6_04/02/2021_13:02	0.0849086	269.505	29.8233	40.1847	14.3667				wt_6_04/02/2021_13:02	5.955	3.056	1.972	0.320855	0.0903993	0.306192	0.0849086			wt_4_16/07/2019_12:14	67.48	346.281	28.468	414.91	28.891	53.54	341.453	12.9			wt_4_16/07/2019_12:14	92.18	28.543	56.47	341.453	28.468	49.349	346.281	13.2			wt_4_16/07/2019_12:14	7.716	28.468	49.349	346.281	28.295	47.29	284.385	13.6
wt_7_18/06/2020_08:47	-0.00826	328.614	29.7667	44.3333	10.1167				wt_7_18/06/2020_08:47	2.308	3.767	1.432	0.329708	0.0367409	0.262467	-0.00826			wt_3_17/07/2019_10:11	7.107	575.533	27.505	371.554	27.949	55.784	390.494	10.9			wt_3_17/07/2019_10:11	6.035	27.751	46.542	390.494	27.505	48.129	575.533	11.2			wt_3_17/07/2019_10:11	3.155	27.505	48.129	575.533	28.27	51.059	349.108	11.5
wt_20/08/2021_12:31	0.0414242	338.403	28.6	50	13.85				wt_20/08/2021_12:31	17.1	3.512	5.265	0.29508	0.137109	0.280932	0.0414242			wt_2_18/07/2019_10:22	20.28	507.237	27.899	338.813	28.369	49.368	436.142	11			wt_2_18/07/2019_10:22	5.29	27.924	48.699	436.142	27.899	52.192	507.237	11.4			wt_2_18/07/2019_10:22	2.293	27.899	52.192	507.237	28.196	55.536	336.116	11.7
wt_11/09/2021_15:06	0.0447118	215.84	30.5333	52	16.4333				wt_11/09/2021_15:06	35203	4.121	1.656	0.405801	0.0877925	0.354111	0.0447118			wt_3_22/07/2019_09:47	4.135	493.54	27.358	356.187	28.444	51.146	351.93	10.5			wt_3_22/07/2019_09:47	2.504	27.604	48.497	351.93	27.358	44.151	493.54	10.8			wt_3_22/07/2019_09:47	2.116	27.358	44.151	493.54	28.072	49.072	472.347	11.1
wt_13/09/2021_8:30	0.0543942	248.871	29.2667	49.6667	9.83333				wt_13/09/2021_8:30	1.379	3.524	2.75	0.16296	0.0744723	0.176102	0.0543942			wt_4_22/07/2019_12:32	6.172	341.303	28.816	347.187	29.065	48.973	366.5	13.2			wt_4_22/07/2019_12:32	4.793	28.965	55.362	366.5	28.816	46.607	341.303	13.5			wt_4_22/07/2019_12:32	1.812	28.816	46.607	341.303	28.27	47.092	357.638	13.9
wt_13/09/2021_11:05	0.0266594	234.824	29.8333	49	12.4167				wt_13/09/2021_11:05	4.674	3.94	4.857	0.210494	0.0716758	0.199778	0.0266594			wt_4_24/07/2019_15:50	8.039	364.872	28.245	557.446	29.115	40.596	342.602	16.5			wt_4_24/07/2019_15:50	11.45	28.295	40.938	342.602	28.245	40.305	364.872	16.8			wt_4_24/07/2019_15:50	2.707	28.245	40.305	364.872	32.407	38.4	918.178	17.2
wt_13/09/2021_12:36	0.15243	256.098	31.6667	50.6667	13.9333				wt_13/09/2021_12:36	389.5	4.961	7.371	0.300471	0.190499	0.335384	0.15243			wt_3_24/07/2019_09:22	7.722	347.775	28.369	327.56	28.245	56.143	336.695	10			wt_3_24/07/2019_09:22	6.058	27.727	53.728	336.695	28.369	55.181	347.775	10.4			wt_3_24/07/2019_09:22	2.57	28.369	55.181	347.775	28.048	48.101	640.726	10.7
wt_13/09/2021_14:26	0.019885	532.992	33.8	34.3333	15.7667				wt_13/09/2021_14:26	6.09	2.384	2.979	0.385056	0.108756	0.350498	0.019885			wt_1_30/07/2019_08:45	5.742	321.862	27.308	326.419	27.186	63.691	339.098	9.4			wt_1_30/07/2019_08:45	3.469	27.456	61.828	339.098	27.308	65.272	321.862	9.8			wt_1_30/07/2019_08:45	2.415	27.308	65.272	321.862	27.727	61.655	339.261	10.1
wt_13/09/2021_15:53	0.0526578	296.004	30.9667	41.3333	17.2167				wt_13/09/2021_15:53	62.61	4.022	4.006	0.276724	0.110281	0.294562	0.0526578			wt_2_30/07/2019_12:08	7.511	348.877	29.19	348.734	29.115	50.206	355.563	12.8			wt_2_30/07/2019_12:08	6.383	29.04	60.746	355.563	29.19	49.312	348.877	13.1			wt_2_30/07/2019_12:08	2.063	29.19	49.312	348.877	28.916	52.394	425.531	13.5
																			wt_3_31/07/2019_09:09	29.06	366.553	28.221	330.047	27.974	53.476	338.706	9.8			wt_3_31/07/2019_09:09	10.12	28.122	52.797	338.706	28.221	54.653	366.553	10.2			wt_3_31/07/2019_09:09	3.183	28.221	54.653	366.553	28.072	52.63	426.498	10.5
																			wt_4_31/07/2019_12:29	5.077	375.164	27.825	365.566	28.245	62.881	342.241	13.2			wt_4_31/07/2019_12:29	7.138	27.776	50.993	342.241	27.825	52.597	375.164	13.5			wt_4_31/07/2019_12:29	2.34	27.825	52.597	375.164	27.677	51.939	408.771	13.8
																			wt_1_05/08/2019_08:59	4.567	302.226	27.998	298.896	27.825	54.945	308.63	9.7			wt_1_05/08/2019_08:59	4.514	27.924	56.6	308.63	27.998	56.075	302.226	10			wt_1_05/08/2019_08:59	2.417	27.998	56.075	302.226	28.171	57.297	301.611	10.3
																			wt_2_05/08/2019_15:21	4.355	458.134	29.89	621.25	29.765	48.641	482.752	16			wt_2_05/08/2019_15:21	7.774	29.84	54.023	482.752	29.89	47.129	458.134	16.4			wt_2_05/08/2019_15:21	2.447	29.89	47.129	458.134	29.315	48.584	374.045	16.7
																			wt_3_3_06/08/2019_10:38	6.476	330.584	28.27	320.787	28.097	60.504	338.303	11.3			wt_3_3_06/08/2019_10:38	4.023	28.295	61.746	338.303	28.27	56.84	330.584	11.6			wt_3_3_06/08/2019_10:38	3.109	28.27	56.84	330.584	28.866	54.459	330.909	12
																			wt_4_07/08/2019_10:47	10.45	308.806	27.604	316.359	28.245	64.849	340.565	11.5			wt_4_07/08/2019_10:47	6.027	28.593	65.337	340.565	27.604	79.496	308.806	11.8			wt_4_07/08/2019_10:47	3.116	27.604	79.496	308.806	28.27	68.115	370.909	12.1
																			wt_1_08/08/2019_09:39	7.234	447.919	28.543	383.626	28.717	57.032	403.154	10.3			wt_1_08/08/2019_09:39	5.27	28.617	58.211	403.154	28.543	56.691	447.919	10.7			wt_1_08/08/2019_09:39	3.038	28.543	56.691	447.919	28.692	59.881	386.146	11
																			wt_1_12/08/2019_10:15	2.458	396.527	29.365	391.162	28.916	48.307	383.23	10.9			wt_1_12/08/2019_10:15	2.755	29.29	51.58	383.23	29.365	45.433	396.527	11.3			wt_1_12/08/2019_10:15	1.973	29.365	45.433	396.527	29.515	45.352	393.877	11.6
																			wt_2_13/08/2019_11:43	6.998	384.591	30.192	391.417	29.89	36.401	363.429	12.4			wt_2_13/08/2019_11:43	3.941	30.217	36.231	363.429	30.192	38.176	384.591	12.7			wt_2_13/08/2019_11:43	3.666	30.192	38.176	384.591	29.79	39.937	397.959	13.1
																			wt_1_28/10/2019_09:04	19.24	231.04	25.841	239.644	25.501	54.99	241.26	9.7			wt_1_28/10/2019_09:04	3.848	25.72	56.994	241.26	25.841	56.919	231.04	10.1			wt_1_28/10/2019_09:04	1.843	25.841	56.919	231.04	26.256	56.386	242.137	10.4
																			wt_29/10/2019_15:37	28286	224.182	28.642	238.159	28.667	53.923	229.084	16.3			wt_29/10/2019_15:37	11.55	28.742	53.296	229.084	28.642	51.397	224.182	16.6			wt_29/10/2019_15:37	7.924	28.642	51.397	224.182	28.642	52.197	220.964	17
																			wt_1_30/10/2019_13:06	14.53	263.902	28.32	271.508	28.32	54.731	266.172	13.8			wt_1_30/10/2019_13:06	4.786	28.444	55.319	266.172	28.32	54.668	263.902	14.1			wt_1_30/10/2019_13:06	4.02	28.32	54.668	263.902	28.147	53.627	258.518	14.4
																			wt_4_30/10/2019_09:06	6780	265.598	26.109	251.588	25.453	55.14	258.746	9.8			wt_4_30/10/2019_09:06	3.559	25.89	55.203	258.746	26.109	53.406	265.598	10.1			wt_4_30/10/2019_09:06	8.854	26.109	53.406	265.598	26.304	54.255	263.647	10.4
																			wt_3_06/11/2019_12:56	9.359	259.853	29.065	270.723	28.692	50.247	276.21	13.6			wt_3_06/11/2019_12:56	4.878	28.568	49.168	276.21	29.065	50.779	259.853	13.9			wt_3_06/11/2019_12:56	3.109	29.065	50.779	259.853	29.14	51.303	252.127	14.3
																			wt_1_07/11/2019_13:26	12.23	238.965	28.717	241.627	28.717	54.819	227.073	14.1			wt_1_07/11/2019_13:26	4.799	28.766	54.223	227.073	28.717	54.629	238.965	14.4			wt_1_07/11/2019_13:26	2.83	28.717	54.629	238.965	28.667	55.446	233.722	14.8
																			wt_1_08/11/2019_09:32	10.19	227.18	26.989	226.678	26.549	54.037	226.41	10.2			wt_1_08/11/2019_09:32	6.417	26.744	52.512	226.41	26.989	57.84	227.18	10.5			wt_1_08/11/2019_09:32	6.936	26.989	57.84	227.18	27.308	58.139	227.25	10.9
																			wt_1_11/11/2019_09:27	12.1	242.713	26.573	240.15	25.38	51.088	240.001	10.1			wt_1_11/11/2019_09:27	4.977	26.061	51.211	240.001	26.573	52.552	242.713	10.5			wt_1_11/11/2019_09:27	2.709	26.573	52.552	242.713	26.891	53.072	245.23	10.8
																			wt_2_12/11/2019_10:55	9.842	247.355	28.468	244.669	27.85	53.935	258.319	11.6			wt_2_12/11/2019_10:55	12.18	28.394	53.567	258.319	28.468	53.004	247.355	11.9			wt_2_12/11/2019_10:55	6.994	28.468	53.004	247.355	28.493	50.671	253.769	12.3
																			wt_3_13/11/2019_09:15	6.168	257.514	27.677	254.885	26.622	51.732	246.094	9.9			wt_3_13/11/2019_09:15	5.898	27.186	52.413	246.094	27.677	52.321	257.514	10.3			wt_3_13/11/2019_09:15	5.319	27.677	52.321	257.514	28.196	49.346	255.761	10.6
																			wt_3_13/11/2019_12:15	16.62	234.621	28.023	232.641	27.998	51.183	238.317	12.9			wt_3_13/11/2019_12:15	8.786	28.048	50.901	238.317	28.023	50.77	234.621	13.3			wt_3_13/11/2019_12:15	19.13	28.023	50.77	234.621	27.554	45.478	227.878	13.6
																			wt_3_13/11/2019_15:00	14.43	224.325	28.023	227.204	27.974	50.987	226.296	15.7			wt_3_13/11/2019_15:00	24.94	27.998	51.535	226.296	28.023	52.305	224.325	16			wt_3_13/11/2019_15:00	4.138	28.023	52.305	224.325	27.998	52.652	221.639	16.3
																			wt_4_14/11/2019_09:12	4.338	237.264	27.284	232.814	26.5	52.954	235.536	9.9			wt_4_14/11/2019_09:12	5.627	26.891	53.421	235.536	27.284	53.444	237.264	10.2			wt_4_14/11/2019_09:12	3.179	27.284	53.444	237.264	27.554	53.005	242.249	10.5
																			wt_1_19/11/2019_14:38	8.053	232.534	28.072	252.619	28.345	54.227	236.707	15.3			wt_1_19/11/2019_14:38	4.612	28.32	54.636	236.707	28.072	54.315	232.534	15.6			wt_1_19/11/2019_14:38	3.505	28.072	54.315	232.534	27.974	54.397	232.753	16
																			wt_2_20/11/2019_09:40	9.902	245.235	26.573	236.6	25.525	51.615	242.119	10.3			wt_2_20/11/2019_09:40	8.733	26.085	53.403	242.119	26.573	54.135	245.235	10.7			wt_2_20/11/2019_09:40	4.124	26.573	54.135	245.235	27.014	52.74	251.107	11
																			wt_2_13/05/2020_06:12	2.731	258.067	25.7	251.429	21.6	54	252.333	6.9			wt_2_13/05/2020_06:12	2.333	24.5	49	252.333	25.7	46	258.067	7.2			wt_2_13/05/2020_06:12	2.581	25.7	46	258.067	26.3	43	258.815	7.5
																			wt_3_14/05/2020_05:59	5.745	240.497	25.8	252.231	24.3	43	252.184	6.7			wt_3_14/05/2020_05:59	5.398	25.4	42	252.184	25.8	39	240.497	7			wt_3_14/05/2020_05:59	3.008	25.8	39	240.497	26	38	242.997	7.3
																			wt_1_18/05/2020_07:24	5.151	277.68	27.7	272.102	25.2	38	273.53	8.1			wt_1_18/05/2020_07:24	3.473	26.8	37	273.53	27.7	37	277.68	8.4			wt_1_18/05/2020_07:24	2.516	27.7	37	277.68	28.2	35	282.284	8.7
																			wt_1_20/05/2020_07:28	5.286	298.609	29.7	275.547	27.9	43	288.677	8.1			wt_1_20/05/2020_07:28	3.668	28.6	40	288.677	29.7	37	298.609	8.5			wt_1_20/05/2020_07:28	2.415	29.7	37	298.609	30	37	289.682	8.8
																			wt_2_22/05/2020_7:42	4.71	307.916	21.5	291.654	22.7	50	295.403	8.4			wt_2_22/05/2020_7:42	5.382	22.1	49	295.403	21.5	50	307.916	8.7			wt_2_22/05/2020_7:42	2.519	21.5	50	307.916	21.3	50	315.135	9
																			wt_3_25/05/2020_06:40	0.9927	264.733	28.6	255.715	26	46	255.609	7.3			wt_3_25/05/2020_06:40	2.978	27.8	43	255.609	28.6	42	264.733	7.7			wt_3_25/05/2020_06:40	0.7867	28.6	42	264.733	29.1	40	271.865	8
																			wt_4_26/05/2020_7:35	5.783	278.822	28.8	271.249	27.7	42	274.332	8.3			wt_4_26/05/2020_7:35	4.807	28.3	41	274.332	28.8	39	278.822	8.6			wt_4_26/05/2020_7:35	2.748	28.8	39	278.822	28.9	37	262.394	8.9
																			wt_1_26/05/2020_10:09	2.687	635.477	27	344.82	26.9	41	367.354	10.8			wt_1_26/05/2020_10:09	3.433	26.6	41	367.354	27	41	635.477	11.2			wt_1_26/05/2020_10:09	1.512	27	41	635.477	27.7	46	292.634	11.5
																			wt_2_27/05/2020_07:51	4.117	278.61	28.7	269.327	26	44	274.073	8.5			wt_2_27/05/2020_07:51	4.819	27.7	40	274.073	28.7	36	278.61	8.9			wt_2_27/05/2020_07:51	1.462	28.7	36	278.61	29	36	272.942	9.2
																			wt_4_28/05/2020_07:45	4.07	292.984	30.2	268.929	29.5	37	281.018	8.4			wt_4_28/05/2020_07:45	4.8	29.8	37	281.018	30.2	36	292.984	8.8			wt_4_28/05/2020_07:45	2.015	30.2	36	292.984	30.3	35	294.979	9.1
																			wt_1_29/05/2020_8:28	3.979	277.267	29.9	265.711	29.9	31	262.715	9.1			wt_1_29/05/2020_8:28	2.705	30.1	32	262.715	29.9	37	277.267	9.5			wt_1_29/05/2020_8:28	1.341	29.9	37	277.267	30.4	43	289.559	9.8
																			wt_8_05/06/2020_8:32	7.481	321.615	30.2	300.428	29	46	282.442	9.2			wt_8_05/06/2020_8:32	5.537	29.5	44	282.442	30.2	43	321.615	9.5			wt_8_05/06/2020_8:32	2.588	30.2	43	321.615	29.7	48	311.49	9.9
																			wt_10_07/06/2020_7:56	1.803	285.863	29.2	267.261	28.3	49	282.64	8.6			wt_10_07/06/2020_7:56	3.066	28.7	47	282.64	29.2	46	285.863	8.9			wt_10_07/06/2020_7:56	2.845	29.2	46	285.863	29.4	44	303.397	9.3
																			wt_2_11/06/2020_08:41	2.754	277.537	31.1	307.465	31.2	46	274.124	9.4			wt_2_11/06/2020_08:41	6.582	31.2	49	274.124	31.1	45	277.537	9.7			wt_2_11/06/2020_08:41	0.7127	31.1	45	277.537	31.2	44	281.548	10
																			wt_5_12/06/2020_9:51	1.14	340.397	27.2	311.039	28.1	39	320.775	10.5			wt_5_12/06/2020_9:51	2.531	27.4	43	320.775	27.2	42	340.397	10.9			wt_5_12/06/2020_9:51	1.407	27.2	42	340.397	27.2	41	1138.71	11.2
																			wt_2_19/02/2020_7:03	2.457	264.043	28.4	259.99	28	50	258.945	7.7			wt_2_19/02/2020_7:03	7.286	28.2	49	258.945	28.4	48	264.043	8.1			wt_2_19/02/2020_7:03	1.869	28.4	48	264.043	28.8	47	270.003	8.4
																			wt_3_21/06/2020_6:47	2.398	239.406	28.3	234.647	27.8	50	237.119	7.5			wt_3_21/06/2020_6:47	4.61	28.1	49	237.119	28.3	47	239.406	7.8			wt_3_21/06/2020_6:47	1.791	28.3	47	239.406	28.3	46	230.343	8.1
																			wt_4_22/06/2020_10:22	4.156	441.089	29.9	300.59	29.9	48	329.129	11			wt_4_22/06/2020_10:22	3.727	30.2	50	329.129	29.9	43	441.089	11.4			wt_4_22/06/2020_10:22	1.637	29.9	43	441.089	30	49	337.3	11.7
																			wt_2_23/10/2020_12:36	4.281	213.607	28.023	210.488	27.825	55.198	207.115	13.3			wt_2_23/10/2020_12:36	4.26	27.899	55.966	207.115	28.023	55.669	213.607	13.6			wt_2_23/10/2020_12:36	1.933	28.023	55.669	213.607	27.899	55.272	220.902	13.9
																			wt_2_29/10/2020_08:34	3.946	250.698	27.825	231.797	27.653	47.599	220.259	9.2			wt_2_29/10/2020_08:34	3.232	27.924	46.693	220.259	27.825	46.972	250.698	9.6			wt_2_29/10/2020_08:34	4.12	27.825	46.972	250.698	27.998	45.368	245.899	9.9
																			wt_3_1/11/2020_10:25	6.081	232.276	28.468	237.07	28.295	50.131	226.248	11.1			wt_3_1/11/2020_10:25	2.238	28.493	49.803	226.248	28.468	49.961	232.276	11.4			wt_3_1/11/2020_10:25	2.415	28.468	49.961	232.276	28.394	49.726	230.119	11.8
																			wt_3_3/11/2020_7:41	4.214	224.284	28.766	209.757	28.097	48.979	216.566	8.4			wt_3_3/11/2020_7:41	4.243	28.394	48.5	216.566	28.766	48.515	224.284	8.7			wt_3_3/11/2020_7:41	1.758	28.766	48.515	224.284	28.816	47.971	227.764	9
																			wt_2_09/11/2020_8:13	3.541	223.125	27.161	215.408	26.012	50.439	219.527	8.9			wt_2_09/11/2020_8:13	3.286	26.769	49.194	219.527	27.161	47.763	223.125	9.2			wt_2_09/11/2020_8:13	2.859	27.161	47.763	223.125	27.505	47.03	224.126	9.5
																			wt_1_10/11/2020_09:18	11.62	223.052	27.899	235.992	27.284	43.783	233.959	10			wt_1_10/11/2020_09:18	5.987	27.333	41.263	233.959	27.899	41.061	223.052	10.3			wt_1_10/11/2020_09:18	1.747	27.899	41.061	223.052	28.27	39.047	229.351	10.6
																			wt_3_11/11/2020_10:27	4.05	251.742	28.221	229.755	27.21	41.578	234.293	11.1			wt_3_11/11/2020_10:27	4.618	27.949	41.462	234.293	28.221	41.261	251.742	11.5			wt_3_11/11/2020_10:27	5.523	28.221	41.261	251.742	28.345	41.307	248.985	11.8
																			wt_3_14/11/2020_9:41	36.59	235.267	27.505	226.201	27.653	58.441	229.432	10.4			wt_3_14/11/2020_9:41	2.335	27.554	58.645	229.432	27.505	58.668	235.267	10.7			wt_3_14/11/2020_9:41	4.59	27.505	58.668	235.267	26.793	57.561	227.73	11
																			wt_5_09/10/2020_10:24	9.674	256.925	29.4	275.794	29	43	268.276	11.1			wt_5_09/10/2020_10:24	6.049	29.2	44	268.276	29.4	45	256.925	11.4			wt_5_09/10/2020_10:24	3.617	29.4	45	256.925	29.3	45	239.753	11.7
																			wt_2_13/10/2020_11:22	10349	263.061	29.3	292.051	28.9	35	262.883	12			wt_2_13/10/2020_11:22	6.61	29.5	34	262.883	29.3	34	263.061	12.4			wt_2_13/10/2020_11:22	8.523	29.3	34	263.061	29.8	35	296.007	12.7
																			wt_2_14/10/2020_11:08	7.076	295.174	29	282.492	27.7	38	289.563	11.8			wt_2_14/10/2020_11:08	3.983	28.5	36	289.563	29	35	295.174	12.1			wt_2_14/10/2020_11:08	3.442	29	35	295.174	29.2	38	298.139	12.5
																			wt_3_19/10/2020_10:13	1.671	266.043	27.8	244.734	26.5	42	264.133	10.9			wt_3_19/10/2020_10:13	1.782	27.3	40	264.133	27.8	37	266.043	11.2			wt_3_19/10/2020_10:13	5.332	27.8	37	266.043	28.3	36	274.448	11.6
																			wt_3_21/10/2020_10:08	11.76	220.751	28.1	231.153	27.9	38	240.341	10.8			wt_3_21/10/2020_10:08	3.226	28	37	240.341	28.1	35	220.751	11.1			wt_3_21/10/2020_10:08	0.1141	28.1	35	220.751	28.1	35	221.019	11.5
																			wt_4_22/10/2020_11:49	22.96	281.816	29.5	278.822	29.2	44	283.425	12.5			wt_4_22/10/2020_11:49	3.074	29.4	44	283.425	29.5	44	281.816	12.8			wt_4_22/10/2020_11:49	5.742	29.5	44	281.816	29.5	44	282.439	13.2
																			wt_1_08/06/2020_11:35	6.424	324.319	29.9	312.225	29.9	51	294.454	12.3			wt_1_08/06/2020_11:35	2.431	29.9	52	294.454	29.9	47	324.319	12.6			wt_1_08/06/2020_11:35	10.9	29.9	47	324.319	29.4	45	321.552	12.9
																			wt_1_17/06/2020_7:12	2.092	294.074	29.7	277.701	28.9	48	287.782	7.9			wt_1_17/06/2020_7:12	3.265	29.4	46	287.782	29.7	47	294.074	8.2			wt_1_17/06/2020_7:12	2.822	29.7	47	294.074	30	46	291.095	8.5
																			wt_10/08/2020_07:37	4.008	244.826	28.3	232.394	28.4	54	238.767	8.3			wt_10/08/2020_07:37	6.901	28.3	54	238.767	28.3	55	244.826	8.6			wt_10/08/2020_07:37	1.184	28.3	55	244.826	28.3	55	246.801	9
																			wt_3_28/06/2020_08:54	2.481	282.538	29.4	299.869	30.4	54	304.108	9.6			wt_3_28/06/2020_08:54	3.517	30.4	50	304.108	29.4	48	282.538	9.9			wt_3_28/06/2020_08:54	3.561	29.4	48	282.538	29.5	45	305.555	10.2
																			wt_7_29/06/2020_08:04	6.007	258.57	30.2	262.527	30.2	49	267.667	8.7			wt_7_29/06/2020_08:04	4.013	30.3	48	267.667	30.2	50	258.57	9.1			wt_7_29/06/2020_08:04	2.072	30.2	50	258.57	30.2	48	251.419	9.4
																			wt_4_06/07/2020_6:52	9.056	223.903	28	220.388	28	45	242.785	7.5			wt_4_06/07/2020_6:52	1.842	28.1	44	242.785	28	41	223.903	7.9			wt_4_06/07/2020_6:52	3.44	28	41	223.903	28.1	39	227.123	8.2
																			wt_5_07/07/2020_07:52	5.828	276.025	28.4	261.411	28.2	41	266.507	8.5			wt_5_07/07/2020_07:52	5.446	28.2	39	266.507	28.4	38	276.025	8.9			wt_5_07/07/2020_07:52	2.647	28.4	38	276.025	28.8	37	287.9	9.2
																			wt_6_2_08/07/2020_09:41	7.615	387.675	30.2	317.673	29.7	45	350.394	10.4			wt_6_2_08/07/2020_09:41	1.976	29.8	43	350.394	30.2	41	387.675	10.7			wt_6_2_08/07/2020_09:41	2.823	30.2	41	387.675	30.7	44	348.954	11
																			wt_21/08/2021_16:32	3.828	394.226	31.7	402.698	31.9667	39.6667	357.318	17.2			wt_21/08/2021_16:32	3.73	32.2667	40	357.318	31.7	40	394.226	17.5			wt_21/08/2021_16:32	2.027	31.7	40	394.226	29	44	76.3368	17.9
																			wt_8_08/03/2021_11:37	4240	212.423	27.7333	215.9	27.3	48.7	270.156	12.3			wt_8_08/03/2021_11:37	4.21	27.3667	48	270.156	27.7333	47	212.423	12.6			wt_8_08/03/2021_11:37	39.73	27.7333	47	212.423	296.5	28.8	45.7	13
																			wt_1_16/08/2021_08:24	13.58	280.308	29.8	272.3	29.2	52.3	264.389	9.1			wt_1_16/08/2021_08:24	6.218	29.6333	52.6667	264.389	29.8	51.3333	280.308	9.4			wt_1_16/08/2021_08:24	5.917	29.8	51.3333	280.308	288.5	30	51.7	9.7
																			wt_2_16/08/2021_10:08	4.835	377.116	30.9	417.4	30.2	53	324.785	10.8			wt_2_16/08/2021_10:08	6.828	31.4333	45.3333	324.785	30.9	42.6667	377.116	11.1			wt_2_16/08/2021_10:08	4.149	30.9	42.6667	377.116	371.3	30.9	43.7	11.5
																			wt_3_16/08/2021_11:32	20.29	323.857	30.9333	246.9	30.5	51.3	282.596	12.2			wt_3_16/08/2021_11:32	2.617	30.9333	50.3333	282.596	30.9333	50.3333	323.857	12.5			wt_3_16/08/2021_11:32	5.124	30.9333	50.3333	323.857	266	30.9	48.3	12.9
																			wt_4_18/08/2021_08:22	10.23	265.943	29.4	268.9	28.8	57.7	270.873	9			wt_4_18/08/2021_08:22	5.544	29.4	54	270.873	29.4	53.3333	265.943	9.4			wt_4_18/08/2021_08:22	3.543	29.4	53.3333	265.943	265.4	29.4	53.7	9.7
																			wt_4_18/08/2021_08:22_2	3.852	316.117	29.7667	310.8	29.2	56.7	321.511	11			wt_4_18/08/2021_08:22_2	3.195	29.8	52.3333	321.511	29.7667	53	316.117	11.4			wt_4_18/08/2021_08:22_2	8.525	29.7667	53	316.117	276.8	29.7	56.7	11.7
																			wt_5_18/08/2021_13:01	29.37	282.43	30.4	299.2	30.1	51.7	261.234	13.7			wt_5_18/08/2021_13:01	3.422	30.5333	51.6667	261.234	30.4	51.3333	282.43	14			wt_5_18/08/2021_13:01	4.526	30.4	51.3333	282.43	280.4	30.4	53	14.4
																			wt_6_18/08/2021_14:20	304.5	229.275	30.5333	395.3	31.2	53	252.544	15			wt_6_18/08/2021_14:20	4.162	31.0667	52.3333	252.544	30.5333	55	229.275	15.3			wt_6_18/08/2021_14:20	8.051	30.5333	55	229.275	222.7	29.8	56.7	15.7
																			wt_10_01/02/2021_11:46	3.827	238.394	25.525	240.9	25.2	51.7	236.361	12.4			wt_10_01/02/2021_11:46	3.766	25.38	50.42	236.361	25.525	49.769	238.394	12.8			wt_10_01/02/2021_11:46	2.528	25.525	49.769	238.394	251.8	25.6	48.4	13.1
																			wt_9_02/02/2021_12:52	3.875	231.823	26.695	227.3	25.9	51.3	247.807	13.5			wt_9_02/02/2021_12:52	4.943	26.28	52.194	247.807	26.695	52.854	231.823	13.9			wt_9_02/02/2021_12:52	2.444	26.695	52.854	231.823	246.2	27	52.4	14.2
																			wt_8_03/02/2021_11:32	7.673	212.423	26.061	215.9	26.3	53.8	211.651	12.2			wt_8_03/02/2021_11:32	3.805	26.256	54.217	211.651	26.061	54.473	212.423	12.5			wt_8_03/02/2021_11:32	3.797	26.061	54.473	212.423	219.2	26.3	54.3	12.9
																			wt_6_04/02/2021_13:02	5.955	276.823	30.091	316.8	30.7	41	269.958	13.7			wt_6_04/02/2021_13:02	3.056	30.293	39.99	269.958	30.091	40.136	276.823	14			wt_6_04/02/2021_13:02	1.972	30.091	40.136	276.823	269.5	29.8	40.2	14.4
																			wt_7_18/06/2020_08:47	2.308	314.976	29.4333	267.359	29.5333	42.6667	287.29	9.5			wt_7_18/06/2020_08:47	3.767	29.6333	42.6667	287.29	29.4333	46.3333	314.976	9.8			wt_7_18/06/2020_08:47	1.432	29.4333	46.3333	314.976	328.6	29.8	44.3	10.1
																			wt_20/08/2021_12:31	17.1	259.668	29.1667	260.86	29	51	243.835	13.2			wt_20/08/2021_12:31	3.512	29.1333	55	243.835	29.1667	52.3333	259.668	13.5			wt_20/08/2021_12:31	5.265	29.1667	52.3333	259.668	338.4	28.6	50	13.9
																			wt_11/09/2020_15:06	35203	219.581	31.2333	351.146	33.1	40	228.747	15.8			wt_11/09/2021_15:06	4.121	32.1	42.6667	228.747	31.2333	47	219.581	16.1			wt_11/09/2020_15:06	1.656	31.2333	47	219.581	215.8	30.5	52	16.4
																			wt_13/09/2021_8:30	1.379	240.927	29.0333	230.054	28.1667	54	236.939	9.2			wt_13/09/2021_8:30	3.524	28.6667	52	236.939	29.0333	53	240.927	9.5			wt_13/09/2021_8:30	2.75	29.0333	53	240.927	248.9	29.3	49.7	9.8
																			wt_13/09/2021_11:05	4.674	237.507	29.9	281.553	30.2	47	284.653	11.8			wt_13/09/2021_11:05	3.94	30.0667	50	284.653	29.9	49	237.507	12.1			wt_13/09/2021_11:05	4.857	29.9	49	237.507	234.8	29.8	49	12.4
																			wt_13/09/2021_12:36	389.5	314.359	31	236.582	29.9	47.6667	336.946	13.3			wt_13/09/2021_12:36	4.961	30.9667	45	336.946	31	48	314.359	13.6			wt_13/09/2021_12:36	7.371	31	48	314.359	256.1	31.7	50.7	13.9
																			wt_13/09/2021_14:26	6.09	540.673	34.3	409.27	31.9	45	482.543	15.1			wt_13/09/2021_14:26	2.384	33.5333	37	482.543	34.3	34.3333	540.673	15.4			wt_13/09/2021_14:26	2.979	34.3	34.3333	540.673	533	33.8	34.3	15.8
																			wt_13/09/2021_15:53	62.61	298.85	30.8667	492.626	31.8333	37	316.691	16.6			wt_13/09/2021_15:53	4.022	31.5667	37	316.691	30.8667	39	298.85	16.9			wt_13/09/2021_15:53	4.006	30.8667	39	298.85	296	31	41.3	17.2

## Sheet: Figure S3
Fig. S3B - Seasonal variation of SL.					Fig. S3C - Seasonal variation of SD.					Fig. S3D_E - Seasonal variation of T and RH (2 weeks before LI-COR).								Fig.S3F - Seasonal variation of Qout (at the time of steady-state from Li-6800 measurements, 05/19 -02/21)								Figure S3G-H - Correlation between day length (h) and stomatal anatomy.						Figure S3I - Physiological gsmax (LI-6800 measured) in summer (S) and autumn/winter (A/W).
SL (um)					SD (stomata/mm2)					Temperature (ºC)				RH (%)					Time	Summer	Autumn	Winter				Day length (h)	SL (um)	SD (stomata/mm2)				gsmax (mol m-2 s-1)	S	A/W
Sample	Summer	Autumn	Winter		Sample	Summer	Autumn	Winter		Summer	Autumn	Winter		Summer	Autumn	Winter		wt_3_08/05/2019_14:36	14.9333	286.593						16	23.4412	111.207				wt_02/06/2020	0.515	-
wt_6_03/06/2020	23.8789	-	-		wt_6_03/06/2020	111.2	-	-		27	24.3	25.1		40	48	56		wt_09/05/2019_12:43	12.7167	249.098						16	23.8789	93.966				wt_08/06/2020	0.529	-
wt_8_05/06/2020	24.2339	-	-		wt_8_05/06/2020	94	-	-		26.9	24.3	25.2		40	47	56		wt_07/05/2019_15:20	15.3333	457.315						16	24.2339	117.857				wt_09/06/2020	0.564	-
wt_10_07/06/2020	24.845	-	-		wt_10_07/06/2020	117.9	-	-		26.9	24.3	25.1		40	46	55		wt_16/05/2019_13:49	13.8167	339.135						16	25.7587	89.655				wt_12/06/2020	0.445	-
wt_11/06/2020	25.7587	-	-		wt_11/06/2020	89.7	-	-		27	24.3	24.8		40	48	55		wt_22/05/2019_08:35	8.58333	242.972						16	24.1856	116.379				wt_2_02/11/2020	-	0.491527
wt_12/06/2020	24.1856	-	-		wt_12/06/2020	116.4	-	-		26.9	24.3	24.5		40	47	56		wt_15/05/2020_09:34	9.56667	274.966						10	27.471	84.483				wt_3_05/11/2020	-	0.465107
wt_2_29/10/2020	-	26.8127	-		wt_2_29/10/2020	-	84.5	-		26.9	24.2	24.2		40	48	56		wt_23/05/2019_09:03	9.05	276.941						10	26.813	94.828				wt_09/11/2020	-	0.368919
wt_3_1/11/2020	-	26.8957	-		wt_3_1/11/2020	-	94.8	-		27	24.3	24		40	47	57		wt_24/05/2019_09:23	9.38333	341						10	26.896	86.207				wt_15/02/2021	-	0.402489
wt_1_3/11/2020	-	27.4715	-		wt_1_3/11/2020	-	86.2	-		26.9	24.3	23.9		40	48	57		wt_27/05/2019_10:48	10.8	398.081						10	26.488	79.3103
wt_2_09/11/2020	-	26.4877	-		wt_2_09/11/2020	-	79.3	-		26.9	24.3	23.8		40	47	57		wt_28/05/2019_15:14	15.2333	367.329						10	25.937	70.1149
wt_1_10/11/2020	-	25.9369	-		wt_1_10/11/2020	-	70.1	-		26.9	24.3	23.7		40	49	57		wt_29/05/2019_11:56	11.9333	375.284						10	26.129	90.8046
wt_3_14/11/2020	-	26.1288	-		wt_3_14/11/2020	-	90.8	-		26.9	24.2	23.7		40	48	57		wt_31/05/2019_10:36	10.6	NA						9	26.682	75.8621
wt_10_01/02/2021	-	-	26.6819		wt_10_01/02/2021	-	-	75.9		26.9	24	23.6		40	48	57		wt_03/06/2019_09:48	9.8	345.366						9	26.415	81.8966
wt_9_02/02/2021	-	-	26.415		wt_9_02/02/2021	-	-	81.9		26.9	23.9	23.5		40	48	57		wt_1_24/06/2019_09:07	9.11667	273.193						9	27.019	73.2759
wt_8_03/02/2021	-	-	27.0185		wt_8_03/02/2021	-	-	73.3		27	23.7	23.5		40	49	57		wt_3_25/06/2019_15:33	15.55	313.73						9	26.939	65.5172
wt_6_04/02/2021	-	-	26.9392		wt_6_04/02/2021	-	-	65.5		26.9	23.5	23.5		40	48	58		wt_2_25/06/2019_10:11	10.1833	299.38
										26.9	23.4	23.5		40	49	58		wt_1_27/06/2019_14:23	14.3833	309.457
										26.9	23.3	23.5		40	51	59		wt_3_01/07/2019_12:40	12.6667	319.202
										26.9	23.2	23.4		40	50	58		wt_2_02/07/2019_09:54	9.9	320.364
										26.9	23	23.4		40	51	59		wt_1_03/07/2019_10:00	10	323.609
										26.9	22.9	23.4		40	51	58		wt_1_04/07/2019_08:51	8.85	279.732
										26.9	22.8	23.3		40	51	60		wt_2_08/07/2019_09:00	9	304.14
										26.9	22.7	23.2		40	51	58		wt_3_08/07/2019_13:21	13.35	330.965
										26.9	22.5	23.2		40	52	58		wt_1_10/07/2019_12:45	12.75	345.122
										26.9	22.5	23.2		40	52	59		wt_4_11/07/2019_08:47	8.78333	347.26
										26.9	22.4	23.2		40	52	58		wt_2_12/07/2019_09:02	9.03333	301.493
										26.9	22.3	23.1		40	53	58		wt_4_16/07/2019_12:14	12.2333	414.91
										26.9	22.2	23.1		40	53	58		wt_3_17/07/2019_10:11	10.1833	371.554
										26.9	22.1	23.1		40	53	59		wt_2_18/07/2019_10:22	10.3667	338.813
										26.9	22	23		40	53	59		wt_3_22/07/2019_09:47	9.78333	356.187
										26.9	22	23		40	54	58		wt_4_22/07/2019_12:32	12.5333	347.187
										26.9	22	23		40	53	58		wt_4_24/07/2019_15:50	15.8333	NA
										26.9	21.9	23		40	53	59		wt_3_24/07/2019_09:22	9.36667	327.56
										26.9	21.8	23		40	53	59		wt_1_30/07/2019_08:45	8.75	326.419
										26.9	21.8	23		40	53	58		wt_2_30/07/2019_12:08	12.1333	348.734
										26.9	21.7	23		40	53	58		wt_3_31/07/2019_09:09	9.15	330.047
										26.9	21.7	22.9		40	53	58		wt_4_31/07/2019_12:29	12.48	365.566
										26.9	21.7	22.9		40	53	59		wt_1_05/08/2019_08:59	8.98333	298.896
										26.9	21.7	22.9		40	53	59		wt_2_05/08/2019_15:21	15.35	NA
										26.9	21.7	22.9		40	53	58		wt_3_3_06/08/2019_10:38	10.6333	320.787
										26.9	21.6	22.9		40	53	59		wt_4_07/08/2019_10:47	10.7833	316.359
										26.9	21.6	22.9		40	53	59		wt_1_08/08/2019_09:39	9.65	383.626
										26.9	21.6	22.9		40	53	60		wt_1_12/08/2019_10:15	10.25	391.162
										26.9	21.6	22.8		40	53	60		wt_2_13/08/2019_11:43	11.7167	391.417
										26.9	21.6	22.8		40	54	60		wt_1_28/10/2019_09:04	9.06667		239.644
										26.9	21.6	22.8		40	54	59		wt_29/10/2019_15:37	15.6167		238.159
										26.9	21.5	22.7		40	54	59		wt_1_30/10/2019_13:06	13.1		271.508
										26.9	21.5	22.8		40	54	60		wt_4_30/10/2019_09:06	9.1		251.588
										26.9	21.5	22.8		40	54	59		wt_3_06/11/2019_12:56	12.9333		270.723
										26.9	21.5	22.8		40	54	60		wt_1_07/11/2019_13:26	13.4333		241.627
										26.9	21.5	22.7		40	54	59		wt_1_08/11/2019_09:32	9.53333		226.678
										26.9	21.5	22.7		40	54	59		wt_1_11/11/2019_09:27	9.45		240.15
										26.9	21.5	22.7		40	54	58		wt_2_12/11/2019_10:55	10.9167		244.669
										26.9	21.5	22.8		40	54	59		wt_3_13/11/2019_09:15	9.25		254.885
										26.9	21.5	22.8		40	54	59		wt_3_13/11/2019_12:15	12.25		232.641
										26.9	21.5	22.7		40	54	59		wt_3_13/11/2019_15:00	15		227.204
										26.9	21.5	22.7		40	54	59		wt_4_14/11/2019_09:12	9.2		232.814
										26.9	21.5	22.8		40	55	59		wt_1_19/11/2019_14:38	14.6333		252.619
										26.9	21.5	22.8		40	55	60		wt_2_20/11/2019_09:40	9.06667		236.6
										26.9	21.5	22.8		40	56	58		wt_2_13/05/2020_06:12	6.2	251.429
										26.9	21.5	22.8		40	56	58		wt_3_14/05/2020_05:59	5.98333	252.231
										26.9	21.5	22.8		40	56	59		wt_1_18/05/2020_7:24	7.4	272.102
										26.9	21.5	22.8		40	57	59		wt_1_20/05/2020_07:28	7.46667	275.547
										26.9	21.5	22.8		40	56	59		wt_2_22/05/2020_7:42	7.7	291.654
										26.9	21.5	22.8		40	56	59		wt_3_25/05/2020_06:40	6.66667	255.715
										26.9	21.5	22.7		40	56	59		wt_4_26/05/2020_7:35	7.58333	271.249
										26.9	21.5	22.7		40	56	59		wt_1_26/05/2020_10:09	10.15	344.82
										26.9	21.5	22.7		40	56	59		wt_2_27/05/2020_07:51	7.85	269.327
										26.9	21.5	22.8		40	56	59		wt_4_28/05/2020_07:45	7.75	268.929
										26.9	21.4	22.8		40	57	59		wt_1_29/05/2020_8:28	8.46667	265.711
										26.9	21.4	22.8		40	56	59		wt_6_03/06/2020_13:31	13.5167	273.336
										26.9	21.5	22.8		40	56	58		wt_8_05/06/2020_8:32	8.53333	300.428
										26.9	21.5	22.8		40	56	59		wt_10_07/06/2020_7:56	7.93333	267.261
										26.9	21.5	22.8		40	57	59		wt_2_11/06/2020_08:41	8.68333	307.465
										26.8	21.5	22.8		40	57	59		wt_5_12/06/2020_9:51	9.85	311.039
										26.9	21.4	22.8		40	56	58		wt_2_19/02/2020_7:03	7.05	259.99
										26.9	21.5	22.9		40	56	59		wt_3_21/06/2020_6:47	6.78333	234.647
										26.9	21.4	22.8		40	57	58		wt_4_22/06/2020_10:22	10.3667	300.59
										26.9	21.4	22.9		40	56	59		wt_2_23/10/2020_12:36	12.6		210.488
										26.9	21.4	22.8		40	56	59		wt_2_29/10/2020_08:34	8.56667		231.797
										26.8	21.4	22.8		40	56	58		wt_3_1/11/2020_10:25	10.4167		237.07
										26.8	21.5	22.8		40	57	58		wt_3_3/11/2020_7:41	7.68333		209.757
										26.9	21.4	22.9		40	56	58		wt_2_09/11/2020_8:13	8.21667		215.408
										26.8	21.4	22.9		40	56	59		wt_1_10/11/2020_09:18	9.3		235.992
										26.8	21.4	22.9		40	56	59		wt_3_11/11/2020_10:27	10.45		229.755
										26.8	21.4	22.8		40	56	58		wt_3_14/11/2020_9:41	9.68333		226.201
										26.9	21.4	22.9		40	56	58		wt_5_09/10/2020_10:24	10.4		275.794
										26.8	21.4	22.9		40	56	59		wt_2_13/10/2020_11:22	11.3667		292.051
										26.8	21.4	22.8		40	56	58		wt_2_14/10/2020_11:08	11.1333		282.492
										26.9	21.4	22.9		40	56	58		wt_3_19/10/2020_10:13	10.2167		244.734
										26.8	21.4	22.9		40	56	57		wt_3_21/10/2020_10:08	10.1333		231.153
										26.9	21.4	22.9		40	56	59		wt_4_22/10/2020_11:49	11.8167		278.822
										26.8	21.4	22.9		40	56	58		wt_1_08/06/2020_11:35	11.5833	312.225
										26.8	21.4	22.9		40	56	57		wt_1_17/06/2020_7:12	7.2	277.701
										26.8	21.4	22.9		40	56	57		wt_10/08/2020_07:37	7.61667	232.394
										26.8	21.4	23		40	57	57		wt_3_28/06/2020_08:54	8.9	299.869
										26.8	21.3	23		40	57	59		wt_7_29/06/2020_08:04	8.06667	262.527
										26.8	21.3	22.9		40	57	57		wt_4_06/07/2020_6:52	6.86667	220.388
										26.8	21.3	23		40	58	58		wt_5_07/07/2020_07:52	7.86667	261.411
										26.8	21.3	23		40	57	57		wt_6_2_08/07/2020_09:41	9.68333	317.673
										26.8	21.3	23		40	57	57		wt_3_08/05/2019_14:36	15.6	280
										26.8	21.3	23		40	57	58		wt_09/05/2019_12:43	13.7167	247.402
										26.8	21.3	23		40	56	59		wt_07/05/2019_15:20	16.3333	298.803
										26.8	21.3	23		40	57	57		wt_16/05/2019_13:49	14.8167	342.765
										26.8	21.3	23		40	57	57		wt_22/05/2019_08:35	9.58333	246.247
										26.8	21.3	23		40	56	58		wt_15/05/2020_09:34	10.5667
										26.8	21.2	23		40	57	57		wt_23/05/2019_09:03	10.05	295.693
										26.8	21.3	22.9		40	57	58		wt_24/05/2019_09:23	10.3833	386.263
										26.8	21.3	23		40	56	58		wt_27/05/2019_10:48	11.8	317.229
										26.8	21.3	23		40	57	57		wt_28/05/2019_15:14	16.2333	443.102
										26.8	21.3	23		40	57	58		wt_29/05/2019_11:56	12.9333	340.726
										26.8	21.3	23		40	56	57		wt_31/05/2019_10:36	11.6	335.364
										26.8	21.3	23		40	58	56		wt_03/06/2019_09:48	10.8	NA
										26.8	21.3	23		40	57	57		wt_1_24/06/2019_09:07	10.1167	286.883
										26.8	21.3	23.1		40	56	56		wt_3_25/06/2019_15:33	16.55	414.252
										26.8	21.3	23.1		40	57	57		wt_2_25/06/2019_10:11	11.1833	313.511
										26.8	21.3	23.1		40	57	58		wt_1_27/06/2019_14:23	15.3833	NA
										26.8	21.3	23.1		40	56	57		wt_3_01/07/2019_12:40	13.6667	346.065
										26.8	21.3	23.1		40	56	56		wt_2_02/07/2019_09:54	10.9	345.318
										26.8	21.3	23.1		40	57	56		wt_1_03/07/2019_10:00	11	355.024
										26.8	21.3	23.1		40	57	57		wt_1_04/07/2019_08:51	9.85	294.176
										26.8	21.3	23.1		40	56	57		wt_2_08/07/2019_09:00	10	331.08
										26.8	21.3	23.1		40	56	57		wt_3_08/07/2019_13:21	14.35	330.408
										26.8	21.3	23.1		40	56	56		wt_1_10/07/2019_12:45	13.75	342.46
										26.8	21.4	23.1		40	57	56		wt_4_11/07/2019_08:47	9.78333	332.037
										26.8	21.4	23.1		40	57	56		wt_2_12/07/2019_09:02	10.0333	320.522
										26.8	21.4	23.2		40	56	56		wt_4_16/07/2019_12:14	13.2333	346.281
										26.8	21.4	23.2		40	57	55		wt_3_17/07/2019_10:11	11.1833	NA
										26.8	21.4	23.2		40	56	56		wt_2_18/07/2019_10:22	11.3667	NA
										26.8	21.4	23.2		40	56	55		wt_3_22/07/2019_09:47	10.7833	NA
										26.8	21.4	23.2		40	56	56		wt_4_22/07/2019_12:32	13.5333	341.303
										26.8	21.4	23.2		40	56	57		wt_4_24/07/2019_15:50	16.8333	364.872
										26.8	21.5	23.1		40	56	57		wt_3_24/07/2019_09:22	10.3667	347.775
										26.8	21.7	23.1		40	56	56		wt_1_30/07/2019_08:45	9.75	321.862
										26.8	21.9	23.1		40	58	56		wt_2_30/07/2019_12:08	13.1333	348.877
										26.8	22.1	23		40	56	58		wt_3_31/07/2019_09:09	10.15	366.553
										26.7	22.3	23		40	57	56		wt_4_31/07/2019_12:29	13.48	375.164
										26.8	22.5	23		40	57	56		wt_1_05/08/2019_08:59	9.98333	302.226
										26.8	22.7	23		40	56	56		wt_2_05/08/2019_15:21	16.35	458.134
										26.8	22.9	23		40	56	57		wt_3_3_06/08/2019_10:38	11.6333	330.584
										26.8	23.1	23		40	54	56		wt_4_07/08/2019_10:47	11.7833	308.806
										26.8	23.4	23		40	53	57		wt_1_08/08/2019_09:39	10.65	447.919
										26.8	23.6	23		40	53	56		wt_1_12/08/2019_10:15	11.25	396.527
										26.8	23.8	23		40	52	56		wt_2_13/08/2019_11:43	12.7167	384.591
										26.8	23.9	23		40	52	55		wt_1_28/10/2019_09:04	10.0667		231.04
										26.7	24	23		40	52	56		wt_29/10/2019_15:37	16.6167		224.182
										26.8	24	23		40	52	55		wt_1_30/10/2019_13:06	14.1		263.902
										26.8	24.1	23		40	52	56		wt_4_30/10/2019_09:06	10.1		265.598
										26.8	24.2	23		40	52	57		wt_3_06/11/2019_12:56	13.9333		259.853
										26.8	24.2	23		40	52	55		wt_1_07/11/2019_13:26	14.4333		238.965
										26.8	24.3	23		40	52	55		wt_1_08/11/2019_09:32	10.5333		227.18
										26.8	24.3	23		40	52	56		wt_1_11/11/2019_09:27	10.45		242.713
										26.8	24.4	22.9		40	52	56		wt_2_12/11/2019_10:55	11.9167		247.355
										26.8	24.3	22.9		40	51	56		wt_3_13/11/2019_09:15	10.25		257.514
										26.7	24.3	23		40	52	55		wt_3_13/11/2019_12:15	13.25		234.621
										26.8	24.3	22.9		40	51	56		wt_3_13/11/2019_15:00	16		224.325
										26.8	24.4	23		40	50	55		wt_4_14/11/2019_09:12	10.2		237.264
										26.8	24.3	23		40	50	55		wt_1_19/11/2019_14:38	15.6333		232.534
										26.7	24.3	23		40	49	55		wt_2_20/11/2019_09:40	10.0667		245.235
										26.8	24.3	23		40	51	55		wt_2_13/05/2020_06:12	7.2	258.067
										26.8	24.3	23		40	50	56		wt_3_14/05/2020_05:59	6.98333	240.497
										26.8	24.4	23		40	50	54		wt_1_18/05/2020_07:24	8.4	277.68
										26.7	24.4	23.1		40	50	55		wt_1_20/05/2020_07:28	8.46667	298.609
										26.7	24.4	23		40	50	55		wt_2_22/05/2020_7:42	8.7	307.916
										26.7	24.4	23		40	50	55		wt_3_25/05/2020_06:40	7.66667	264.733
										26.7	24.3	23		40	50	56		wt_4_26/05/2020_7:35	8.58333	278.822
										26.8	24.3	23		40	51	56		wt_1_26/05/2020_10:09	11.15	NA
										26.7	24.3	23		40	50	54		wt_2_27/05/2020_07:51	8.85	278.61
										26.7	24.3	23		40	50	55		wt_4_28/05/2020_07:45	8.75	292.984
										26.7	24.3	23		40	50	55		wt_1_29/05/2020_8:28	9.46667	277.267
										26.7	24.3	23		40	49	56		wt_6_03/06/2020_13:31	14.5167	324.77
										26.7	24.3	23		40	49	55		wt_8_05/06/2020_8:32	9.53333	321.615
										26.7	24.3	23		40	50	55		wt_10_07/06/2020_7:56	8.93333	285.863
										26.8	24.2	23		40	49	55		wt_2_11/06/2020_08:41	9.68333	277.537
										26.7	24.2	23		40	49	56		wt_5_12/06/2020_9:51	10.85	340.397
										26.7	24.2	22.9		40	50	55		wt_2_19/02/2020_7:03	8.05	264.043
										26.7	24.2	22.9		40	50	55		wt_3_21/06/2020_6:47	7.78333	239.406
										26.7	24.2	22.9		40	51	56		wt_4_22/06/2020_10:22	11.3667	441.089
										26.7	24.2	22.9		40	51	56		wt_2_23/10/2020_12:36	13.6		213.607
										26.8	24.2	23		40	51	55		wt_2_29/10/2020_08:34	9.56667		250.698
										26.8	24.2	23		43	50	54		wt_3_1/11/2020_10:25	11.4167		232.276
										26.8	24.2	23		41	50	55		wt_3_3/11/2020_7:41	8.68333		224.284
										26.8	24.2	23		40	51	55		wt_2_09/11/2020_8:13	9.21667		223.125
										26.7	24.2	23		40	51	54		wt_1_10/11/2020_09:18	10.3		223.052
										26.5	24.2	23.2		40	49	54		wt_3_11/11/2020_10:27	11.45		251.742
										26.4	24.2	23.4		40	49	53		wt_3_14/11/2020_9:41	10.6833		235.267
										26.3	24.2	23.7		40	49	53		wt_5_09/10/2020_10:24	11.4		256.925
										26.2	24.2	23.9		40	49	53		wt_2_13/10/2020_11:22	12.3667		263.061
										26	24.2	24.1		39	50	53		wt_2_14/10/2020_11:08	12.1333		295.174
										25.7	24.2	24.3		38	51	55		wt_3_19/10/2020_10:13	11.2167		266.043
										25.5	24.1	24.5		37	50	53		wt_3_21/10/2020_10:08	11.1333		220.751
										25.2	24.1	24.8		37	50	54		wt_4_22/10/2020_11:49	12.8167		281.816
										24.9	24.2	25		37	50	53		wt_1_08/06/2020_11:35	12.5833	324.319
										24.6	24.2	25.1		37	51	52		wt_1_17/06/2020_7:12	8.2	294.074
										24.4	24.1	25.3		37	51	54		wt_10/08/2020_07:37	8.61667	244.826
										24.1	24.2	25.4		38	51	52		wt_3_28/06/2020_08:54	9.9	282.538
										23.8	24.1	25.5		38	51	54		wt_7_29/06/2020_08:04	9.06667	258.57
										23.5	24.2	25.7		38	52	52		wt_4_06/07/2020_6:52	7.86667	223.903
										23.3	24.1	25.8		38	51	52		wt_5_07/07/2020_07:52	8.86667	276.025
										23.1	24.2	25.9		39	52	53		wt_6_2_08/07/2020_09:41	10.6833	387.675
										22.9	24.2	26		39	52	51
										22.7	24.2	26.1		42	51	51		wt_3_08/05/2019_14:36	15.2667	281.802
										22.5	24.2	26.2		45	53	51		wt_09/05/2019_12:43	13.3833	255
										22.3	24.2	26.3		46	51	51		wt_07/05/2019_15:20	16	323.887
										22.2	24.2	26.4		47	49	51		wt_16/05/2019_13:49	14.4833	351.808
										22.8	24.1	26.5		52	52	50		wt_22/05/2019_08:35	9.25	238.524
										23.5	24.2	26.5		50	51	50		wt_15/05/2020_09:34	10.2333	269.934
										24.2	24.2	26.6		49	51	50		wt_23/05/2019_09:03	9.71667	286.214
										24.8	24.2	26.6		49	51	50		wt_24/05/2019_09:23	10.05	370.778
										25.3	24.1	26.6		47	51	50		wt_27/05/2019_10:48	11.4667	350.341
										25.7	24.1	26.6		46	51	50		wt_28/05/2019_15:14	15.9	325.738
										26	24.2	26.6		46	53	50		wt_29/05/2019_11:56	12.6	338.856
										26.2	24.1	26.5		46	52	50		wt_31/05/2019_10:36	11.2667	339.862
										26.5	24.1	26.5		45	51	50		wt_03/06/2019_09:48	10.4667	358.535
										26.7	24.2	26.5		45	52	50		wt_1_24/06/2019_09:07	9.78333	278.165
										26.9	24.2	26.5		44	52	50		wt_3_25/06/2019_15:33	16.2167	490.132
										27.1	24.2	26.5		45	52	49		wt_2_25/06/2019_10:11	10.85	307.579
										27.3	24.2	26.5		44	52	49		wt_1_27/06/2019_14:23	15.05	371.512
										27.4	24.2	26.5		44	51	50		wt_3_01/07/2019_12:40	13.3333	330.981
										27.5	24.2	26.5		44	51	49		wt_2_02/07/2019_09:54	10.5667	328.737
										27.7	24.2	26.4		43	51	50		wt_1_03/07/2019_10:00	10.6667	333.155
										27.8	24.2	26.4		43	51	50		wt_1_04/07/2019_08:51	9.51667	293.732
										27.9	24.2	26.4		43	53	50		wt_2_08/07/2019_09:00	9.66667	316.563
										28	24.2	26.4		43	52	50		wt_3_08/07/2019_13:21	14.0167	353.716
										28	24.1	26.4		43	52	50		wt_1_10/07/2019_12:45	13.4167	342.39
										28.2	24.2	26.4		43	52	50		wt_4_11/07/2019_08:47	9.45	336.345
										28.2	24.2	26.4		43	51	50		wt_2_12/07/2019_09:02	9.7	300.906
										28.3	24.2	26.3		42	52	51		wt_4_16/07/2019_12:14	12.9	341.453
										28.4	24.2	26.4		42	52	51		wt_3_17/07/2019_10:11	10.85	390.494
										28.5	24.2	26.4		42	52	51		wt_2_18/07/2019_10:22	11.0333	436.142
										28.5	24.2	26.3		41	50	51		wt_3_22/07/2019_09:47	10.45	351.93
										28.6	24.2	26.4		42	51	51		wt_4_22/07/2019_12:32	13.2	366.5
										28.7	24.1	26.3		41	52	51		wt_4_24/07/2019_15:50	16.5	342.602
										28.7	24.1	26.3		41	50	51		wt_3_24/07/2019_09:22	10.0333	336.695
										28.8	24.2	26.3		41	51	51		wt_1_30/07/2019_08:45	9.41667	339.098
										28.8	24.2	26.4		41	51	51		wt_2_30/07/2019_12:08	12.8	355.563
										28.9	24.2	26.3		41	51	51		wt_3_31/07/2019_09:09	9.81667	338.706
										28.9	24.2	26.2		41	52	51		wt_4_31/07/2019_12:29	13.1467	342.241
										29	24.2	26.2		40	51	51		wt_1_05/08/2019_08:59	9.65	308.63
										29	24.2	26.2		40	50	52		wt_2_05/08/2019_15:21	16.0167	482.752
										29.1	24.2	26.2		40	49	52		wt_3_3_06/08/2019_10:38	11.3	338.303
										29.2	24.1	26.2		40	52	51		wt_4_07/08/2019_10:47	11.45	340.565
										29.2	24.2	26.2		40	51	52		wt_1_08/08/2019_09:39	10.3167	403.154
										29.3	24.1	26.2		40	51	52		wt_1_12/08/2019_10:15	10.9167	383.23
										29.4	24.1	26.1		40	50	51		wt_2_13/08/2019_11:43	12.3833	363.429
										29.4	24.1	26.1		40	50	52		wt_1_28/10/2019_09:04	9.73333		241.26
										29.4	24.2	26.1		39	52	52		wt_29/10/2019_15:37	16.2833		229.084
										29.3	24.2	26.1		39	50	52		wt_1_30/10/2019_13:06	13.7667		266.172
										29.2	24.2	26.1		39	51	52		wt_4_30/10/2019_09:06	9.76667		258.746
										29.3	24.2	26.1		39	52	52		wt_3_06/11/2019_12:56	13.6		276.21
										29.4	24.2	26.1		40	49	52		wt_1_07/11/2019_13:26	14.1		227.073
										29.4	24.2	26		41	49	52		wt_1_08/11/2019_09:32	10.2		226.41
										29.5	24.2	26		41	51	52		wt_1_11/11/2019_09:27	10.1167		240.001
										29.5	24.2	26.1		41	50	52		wt_2_12/11/2019_10:55	11.5833		258.319
										29.4	24.3	26		40	49	52		wt_3_13/11/2019_09:15	9.91667		246.094
										29.3	24.2	26		41	49	53		wt_3_13/11/2019_12:15	12.9167		238.317
										29.3	24.3	26		40	50	52		wt_3_13/11/2019_15:00	15.6667		226.296
										29.2	24.3	26		42	50	53		wt_4_14/11/2019_09:12	9.86667		235.536
										29.2	24.3	26		41	49	53		wt_1_19/11/2019_14:38	15.3		236.707
										29.3	24.3	26		41	49	53		wt_2_20/11/2019_09:40	9.73333		242.119
										29.4	24.4	26		42	48	52		wt_2_13/05/2020_06:12	6.86667	252.333
										29.4	24.4	26		42	49	53		wt_3_14/05/2020_05:59	6.65	252.184
										29.5	24.4	26		41	50	52		wt_1_18/05/2020_07:24	8.06667	273.53
										29.5	24.4	26		41	50	53		wt_1_20/05/2020_07:28	8.13333	288.677
										29.6	24.4	26		41	49	53		wt_2_22/05/2020_7:42	8.36667	295.403
										29.7	24.4	26		41	49	53		wt_3_25/05/2020_06:40	7.33333	255.609
										29.8	24.4	26		41	48	53		wt_4_26/05/2020_7:35	8.25	274.332
										29.8	24.4	26		40	48	53		wt_1_26/05/2020_10:09	10.8167	367.354
										29.9	24.4	26		40	47	53		wt_2_27/05/2020_07:51	8.51667	274.073
										29.9	24.4	26		40	49	53		wt_4_28/05/2020_07:45	8.41667	281.018
										29.9	24.5	26		40	48	53		wt_1_29/05/2020_8:28	9.13333	262.715
										29.9	24.5	26.1		40	48	53		wt_6_03/06/2020_13:31	14.1833	282.431
										29.9	24.5	26		40	49	54		wt_8_05/06/2020_8:32	9.2	282.442
										29.9	24.5	26.1		39	50	54		wt_10_07/06/2020_7:56	8.6	282.64
										29.9	24.6	26.1		39	47	53		wt_2_11/06/2020_08:41	9.35	274.124
										29.9	24.6	26.1		39	47	54		wt_5_12/06/2020_9:51	10.5167	320.775
										29.9	24.6	26.2		39	46	54		wt_2_19/02/2020_7:03	7.71667	258.945
										29.9	24.6	26.2		39	46	54		wt_3_21/06/2020_6:47	7.45	237.119
										29.9	24.7	26.2		39	45	54		wt_4_22/06/2020_10:22	11.0333	329.129
										29.9	24.7	26.1		39	45	54		wt_2_23/10/2020_12:36	13.2667		207.115
										29.9	24.7	26.2		39	47	54		wt_2_29/10/2020_08:34	9.23333		220.259
										29.9	24.7	26.2		39	47	54		wt_3_1/11/2020_10:25	11.0833		226.248
										29.9	24.8	26.2		40	47	54		wt_3_3/11/2020_7:41	8.35		216.566
										29.9	24.8	26.2		40	46	54		wt_2_09/11/2020_8:13	8.88333		219.527
										30	24.8	26.1		40	47	54		wt_1_10/11/2020_09:18	9.96667		233.959
										30	24.9	26.1		40	45	55		wt_3_11/11/2020_10:27	11.1167		234.293
										30	24.9	26.1		39	45	55		wt_3_14/11/2020_9:41	10.35		229.432
										30	24.9	26.1		40	45	55		wt_5_09/10/2020_10:24	11.0667		268.276
										30	24.9	26.2		40	45	55		wt_2_13/10/2020_11:22	12.0333		262.883
										30	25	26.2		39	45	54		wt_2_14/10/2020_11:08	11.8		289.563
										30	25	26.2		39	46	55		wt_3_19/10/2020_10:13	10.8833		264.133
										30	25	26.1		40	45	55		wt_3_21/10/2020_10:08	10.8		240.341
										30	25	26.1		40	45	55		wt_4_22/10/2020_11:49	12.4833		283.425
										30.1	25.1	26.1		40	45	55		wt_1_08/06/2020_11:35	12.25	294.454
										30.1	25.1	26.2		40	45	55		wt_1_17/06/2020_7:12	7.86667	287.782
										30.2	25.2	26.1		40	44	55		wt_10/08/2020_07:37	8.28333	238.767
										30.2	25.2	26		38	44	55		wt_3_28/06/2020_08:54	9.56667	304.108
										30.2	25.2	25.9		38	43	56		wt_7_29/06/2020_08:04	8.73333	267.667
										30.2	25.2	25.8		38	42	56		wt_4_06/07/2020_6:52	7.53333	242.785
										30.3	25.3	25.8		37	42	56		wt_5_07/07/2020_07:52	8.53333	266.507
										30.3	25.3	25.8		38	43	56		wt_6_2_08/07/2020_09:41	10.35	350.394
										30.4	25.4	25.8		39	43	56
										30.3	25.4	25.8		39	43	57		wt_3_08/05/2019_14:36	15.9333	266.913
										30.4	25.5	25.8		40	42	57		wt_09/05/2019_12:43	14.05	262
										30.4	25.5	25.8		40	42	58		wt_07/05/2019_15:20	16.6667	266.343
										30.4	25.5	25.8		40	43	57		wt_16/05/2019_13:49	15.15	379.212
										30.4	25.5	25.9		41	42	57		wt_22/05/2019_08:35	9.91667	243.141
										30.4	25.5	25.9		41	42	57		wt_15/05/2020_09:34	10.9	415.64
										30.4	25.5	25.9		41	42	57		wt_23/05/2019_09:03	10.3833	281.818
										30.2	25.6	25.9		42	42	57		wt_24/05/2019_09:23	10.7167	397.683
										30.1	25.6	25.9		42	42	58		wt_27/05/2019_10:48	12.1333	329.175
										30.1	25.7	25.9		43	41	58		wt_28/05/2019_15:14	16.5667	389.966
										30.1	25.7	25.9		43	42	58		wt_29/05/2019_11:56	13.2667	359.583
										30.1	25.7	25.9		42	41	58		wt_31/05/2019_10:36	11.9333	463.701
										30.2	25.7	25.9		42	41	58		wt_03/06/2019_09:48	11.1333	NA
										30.3	25.8	25.9		41	41	58		wt_1_24/06/2019_09:07	10.45	296.414
										30.4	25.8	25.9		41	40	59		wt_3_25/06/2019_15:33	16.8833	NA
										30.5	25.8	25.9		40	41	57		wt_2_25/06/2019_10:11	11.5167	286.481
										30.7	25.9	25.9		40	40	58		wt_1_27/06/2019_14:23	15.7167	380.882
										30.9	25.9	25.8		39	40	58		wt_3_01/07/2019_12:40	14	332.264
										30.8	25.9	25.8		38	40	58		wt_2_02/07/2019_09:54	11.2333	379.877
										30.4	25.9	25.8		37	39	59		wt_1_03/07/2019_10:00	11.3333	393.506
										29.9	26	25.8		39	40	59		wt_1_04/07/2019_08:51	10.1833	289.737
										29.8	26	25.8		40	38	59		wt_2_08/07/2019_09:00	10.3333	339.69
										29.9	26	25.8		40	38	59		wt_3_08/07/2019_13:21	14.6833	350.56
										30	26.1	25.9		39	37	59		wt_1_10/07/2019_12:45	14.0833	317.114
										30.1	26.2	25.9		39	37	59		wt_4_11/07/2019_08:47	10.1167	358.816
										30.2	26.2	26		38	38	60		wt_2_12/07/2019_09:02	10.3667	321.318
										30.2	26.2	26		39	38	59		wt_4_16/07/2019_12:14	13.5667	284.385
										30.4	26.2	26.1		38	40	59		wt_3_17/07/2019_10:11	11.5167	349.108
										30.5	26.1	26.1		38	38	60		wt_2_18/07/2019_10:22	11.7	336.116
										30.7	26.2	26.1		37	38	60		wt_3_22/07/2019_09:47	11.1167	472.347
										30.5	26.2	26.2		37	39	60		wt_4_22/07/2019_12:32	13.8667	357.638
										30.3	26.2	26.2		38	38	60		wt_4_24/07/2019_15:50	17.1667	NA
										30.2	26.3	26.2		38	37	59		wt_3_24/07/2019_09:22	10.7	NA
										30.3	26.6	26.2		39	36	60		wt_1_30/07/2019_08:45	10.0833	339.261
										30.4	27	26.2		39	35	59		wt_2_30/07/2019_12:08	13.4667	425.531
										30.5	27.4	26.2		39	35	60		wt_3_31/07/2019_09:09	10.4833	426.498
										30.7	27.5	26.2		38	35	59		wt_4_31/07/2019_12:29	13.8133	408.771
										30.7	27.4	26.2		37	35	60		wt_1_05/08/2019_08:59	10.3167	301.611
										30.4	27.4	26.2		38	35	60		wt_2_05/08/2019_15:21	16.6833	374.045
										30.5	27.3	26.2		38	35	60		wt_3_3_06/08/2019_10:38	11.9667	330.909
										30.6	27.2	26.2		38	36	60		wt_4_07/08/2019_10:47	12.1167	370.909
										30.7	27.2	26.2		38	36	60		wt_1_08/08/2019_09:39	10.9833	386.146
										30.9	27.2	26.2		38	36	60		wt_1_12/08/2019_10:15	11.5833	393.877
										31	27.2	26.2		37	35	59		wt_2_13/08/2019_11:43	13.05	397.959
										30.9	27.2	26.2		36	35	59		wt_1_28/10/2019_09:04	10.4		242.137
										30.5	27.3	26.2		37	37	59		wt_29/10/2019_15:37	16.95		220.964
										30.4	27.4	26.2		38	35	60		wt_1_30/10/2019_13:06	14.4333		258.518
										30.5	27.4	26.3		38	36	60		wt_4_30/10/2019_09:06	10.4333		263.647
										30.6	27.5	26.3		39	35	59		wt_3_06/11/2019_12:56	14.2667		252.127
										30.8	27.6	26.4		39	35	60		wt_1_07/11/2019_13:26	14.7667		233.722
										30.9	27.8	26.4		37	35	60		wt_1_08/11/2019_09:32	10.8667		227.25
										30.7	27.9	26.4		36	34	60		wt_1_11/11/2019_09:27	10.7833		245.23
										30.4	27.9	26.4		38	34	60		wt_2_12/11/2019_10:55	12.25		253.769
										30.4	27.9	26.4		38	35	60		wt_3_13/11/2019_09:15	10.5833		255.761
										30.6	28	26.4		38	34	59		wt_3_13/11/2019_12:15	13.5833		227.878
										30.8	28.1	26.4		38	33	59		wt_3_13/11/2019_15:00	16.3333		221.639
										30.9	28.2	26.4		37	33	60		wt_4_14/11/2019_09:12	10.5333		242.249
										30.5	28.2	26.4		37	34	60		wt_1_19/11/2019_14:38	15.9667		232.753
										30.2	28.2	26.4		38	32	60		wt_2_20/11/2019_09:40	10.4		251.107
										30.1	28.2	26.5		39	32	60		wt_2_13/05/2020_06:12	7.53333	258.815
										30.2	28.3	26.5		39	32	60		wt_3_14/05/2020_05:59	7.31667	242.997
										30.3	28.3	26.5		38	32	59		wt_1_18/05/2020_07:24	8.73333	282.284
										30.5	28.4	26.6		38	32	59		wt_1_20/05/2020_07:28	8.8	289.682
										30.5	28.4	26.5		41	32	59		wt_2_22/05/2020_7:42	9.03333	315.135
										30.2	28.3	26.5		40	31	60		wt_3_25/05/2020_06:40	8	271.865
										29.7	28.4	26.5		40	32	60		wt_4_26/05/2020_7:35	8.91667	262.394
										29.3	28.4	26.5		40	31	59		wt_1_26/05/2020_10:09	11.4833	292.634
										28.8	28.4	26.5		39	32	60		wt_2_27/05/2020_07:51	9.18333	272.942
										28.3	28.5	26.5		40	31	61		wt_4_28/05/2020_07:45	9.08333	294.979
										27.9	28.6	26.5		41	31	60		wt_1_29/05/2020_8:28	9.8	289.559
										27.5	28.6	26.5		40	31	60		wt_6_03/06/2020_13:31	14.85	76,3367609*
										27.1	28.6	26.6		40	32	60		wt_8_05/06/2020_8:32	9.86667	311.49
										26.9	28.6	26.6		40	31	59		wt_10_07/06/2020_7:56	9.26667	303.397
										26.6	28.6	26.7		40	31	60		wt_2_11/06/2020_08:41	10.0167	281.548
										26.3	28.7	26.6		40	31	60		wt_5_12/06/2020_9:51	11.1833
										26.2	28.6	26.7		40	31	60		wt_2_19/02/2020_7:03	8.38333	270.003
										26	28.7	26.7		40	31	60		wt_3_21/06/2020_6:47	8.11667	230.343
										25.9	28.7	26.7		40	31	60		wt_4_22/06/2020_10:22	11.7	337.3
										25.8	28.8	26.7		41	32	60		wt_2_23/10/2020_12:36	13.9333		220.902
										25.7	28.8	26.7		41	32	60		wt_2_29/10/2020_08:34	9.9		245.899
										25.6	29	26.6		41	32	60		wt_3_1/11/2020_10:25	11.75		230.119
										25.6	29.1	26.6		41	32	60		wt_3_3/11/2020_7:41	9.01667		227.764
										25.5	29	26.6		42	33	60		wt_2_09/11/2020_8:13	9.55		224.126
										25.6	28.8	26.5		42	33	60		wt_1_10/11/2020_09:18	10.6333		229.351
										25.6	28.7	26.5		42	34	60		wt_3_11/11/2020_10:27	11.7833		248.985
										25.6	28.7	26.6		42	35	60		wt_3_14/11/2020_9:41	11.0167		227.73
										25.6	28.8	26.6		43	36	60		wt_5_09/10/2020_10:24	11.7333		239.753
										25.6	28.9	26.6		43	35	61		wt_2_13/10/2020_11:22	12.7		296.007
										25.7	29	26.6		44	34	61		wt_2_14/10/2020_11:08	12.4667		298.139
										25.8	29	26.6		44	33	61		wt_3_19/10/2020_10:13	11.55		274.448
										25.8	29	26.5		44	32	61		wt_3_21/10/2020_10:08	11.4667		221.019
										25.8	29	26.5		44	31	61		wt_4_22/10/2020_11:49	13.15		282.439
										25.9	29	26.5		44	32	60		wt_1_08/06/2020_11:35	12.9167	321.552
										25.9	29	26.5		45	31	61		wt_1_17/06/2020_7:12	8.53333	291.095
										25.9	29.1	26.5		45	31	61		wt_10/08/2020_07:37	8.95	246.801
										25.9	29.2	26.4		45	31	61		wt_3_28/06/2020_08:54	10.2333	305.555
										26	29.3	26.4		45	31	61		wt_7_29/06/2020_08:04	9.4	251.419
										25.9	29.3	26.4		45	31	61		wt_4_06/07/2020_6:52	8.2	227.123
										26	29.3	26.4		45	31	62		wt_5_07/07/2020_07:52	9.2	287.9
										26	29.4	26.4		45	33	62		wt_6_2_08/07/2020_09:41	11.0167	348.954
										26	29.5	26.3		45	31	62		wt_10_01/02/2021	11.7667			240.937
										26	29.6	26.3		45	32	62		wt_10_01/02/2021	12.1			236.361
										26	29.7	26.3		45	33	62		wt_10_01/02/2021	12.4333			238.394
										26	29.8	26.4		45	32	67		wt_10_01/02/2021	12.7667			251.771
										26	29.6	26.7		45	33	60		wt_9_02/02/2021	12.2			227.304
										26.1	29.4	26.9		45	34	60		wt_9_02/02/2021	12.5333			247.807
										26.1	29.3	27		45	34	59		wt_9_02/02/2021	12.8667			231.823
										26.1	29.3	27.1		45	36	59		wt_9_02/02/2021	13.2			246.213
										26.1	29.4	27.2		45	34	59		wt_8_03/02/2021	11.5333			215.859
										26.1	29.5	27.2		45	35	59		wt_8_03/02/2021	11.8667			211.651
										26.1	29.6	27.3		45	35	58		wt_8_03/02/2021	12.2			212.423
										26.1	29.7	27.3		45	35	58		wt_8_03/02/2021	12.5333			219.209
										26.1	29.5	27.3		45	35	58		wt_6_04/02/2021	13.0333			316.753
										26.1	29.4	27.3		45	36	58		wt_6_04/02/2021	13.3667			269.958
										26.1	29.3	27.3		45	37	59		wt_6_04/02/2021	13.7			276.823
										26.2	29.4	27.3		45	37	58		wt_6_04/02/2021	14.0333			269.505
										26.2	29.5	27.3		45	37	58
										26.2	29.7	27.3		45	36	58
										26.2	29.8	27.4		45	36	58
										26.2	29.9	27.3		45	36	58
										26.2	29.9	27.3		45	36	58
										26.2	29.7	27.3		45	37	58
										26.2	29.6	27.3		45	38	58
										26.2	29.6	27.3		45	38	58
										26.2	29.7	27.3		45	40	58
										26.2	29.8	27.3		45	38	59
										26.2	29.9	27.3		45	37	58
										26.2	29.9	27.2		45	37	58
										26.2	29.8	27.1		45	38	58
										26.2	29.7	27.1		45	38	58
										26.2	29.6	27.2		45	40	58
										26.2	29.6	27.1		45	39	59
										26.2	29.7	27.1		45	38	59
										26.2	29.8	27		45	38	59
										26.2	29.9	26.9		45	38	59
										26.2	29.9	26.9		45	37	59
										26.2	29.8	26.8		45	38	59
										26.2	29.8	26.8		45	39	59
										26.2	29.9	26.7		45	39	59
										26.2	30	26.7		45	41	59
										26.2	30	26.7		45	39	60
										26.2	30.1	26.7		45	39	60
										26.2	29.9	26.6		45	39	59
										26.2	29.6	26.6		45	40	60
										26.3	29.4	26.6		45	42	60
										26.2	29.5	26.5		45	42	60
										26.2	29.6	26.5		45	41	60
										26.2	29.6	26.5		45	39	60
										26.3	29.7	26.5		45	39	60
										26.2	29.7	26.5		45	39	60
										26.2	29.6	26.5		45	39	60
										26.3	29.4	26.5		45	40	60
										26.3	29.4	26.4		45	41	60
										26.3	29.5	26.4		45	42	60
										26.3	29.6	26.4		45	41	60
										26.3	29.6	26.4		45	40	60
										26.2	29.5	26.4		45	40	60
										26.3	29.4	26.4		45	41	60
										26.2	29.1	26.4		45	42	60
										26.2	29	26.3		45	45	60
										26.3	29	26.3		45	45	60
										26.3	29.1	26.4		45	42	60
										26.3	29.1	26.3		45	42	60
										26.3	29.1	26.3		45	41	60
										26.2	29.2	26.3		45	41	60
										26.3	29.2	26.3		45	40	61
										26.3	29.1	26.3		45	41	60
										26.3	28.9	26.3		45	42	61
										26.3	28.8	26.2		45	43	61
										26.3	28.9	26.2		45	44	61
										26.3	28.9	26.2		45	44	61
										26.3	28.9	26.3		45	44	61
										26.3	28.9	26.2		45	40	61
										26.3	29	26.2		45	40	61
										26.3	29	26.2		45	38	61
										26.3	29.1	26.2		45	41	61
										26.3	29	26.2		45	37	61
										26.3	29.1	26.2		45	37	61
										26.3	29	26.2		45	37	61
										26.3	29.1	26.2		45	36	60
										26.3	29.1	26.2		45	36	61
										26.3	29.1	26.1		45	37	60
										26.3	29.2	26.1		45	39	61
										26.3	29.3	26.1		45	37	61
										26.3	29.1	26.1		45	38	60
										26.3	28.9	26.1		45	39	60
										26.3	28.7	26.1		45	41	60
										26.3	28.6	26.1		45	42	60
										26.3	28.6	26		45	41	60
										26.3	28.6	26		45	40	60
										26.3	28.6	26		45	39	60
										26.3	28.5	25.9		45	39	60
										26.3	28.5	26		45	38	60
										26.3	28.5	26		45	38	60
										26.3	28.5	25.9		45	38	60
										26.3	28.5	25.9		45	38	60
										26.3	28.4	25.9		45	37	60
										26.3	28.5	25.9		45	38	60
										26.3	28.4	25.9		45	37	61
										26.3	28.4	25.9		45	37	61
										26.3	28.4	25.9		45	37	61
										26.3	28.3	25.9		45	38	61
										26.3	28.2	25.9		45	36	61
										26.3	28.2	25.8		45	37	61
										26.3	28.1	25.8		45	36	61
										26.4	28.2	25.8		45	37	61
										26.3	28.1	25.8		45	37	61
										26.3	28.1	25.8		45	37	61
										26.3	28.1	25.7		45	36	60
										26.3	28.1	25.7		45	37	61
										26.3	28.1	25.7		45	37	60
										26.3	28.1	25.7		45	37	61
										26.3	28	25.7		45	37	60
										26.3	28	25.7		45	38	60
										26.3	28	25.7		45	37	60
										26.3	27.9	25.7		45	37	60
										26.4	27.9	25.7		45	37	61
										26.4	27.9	25.7		45	37	61
										26.3	27.9	25.6		45	37	61
										26.4	27.9	25.5		45	37	61
										26.4	27.8	25.5		45	37	61
										26.3	27.8	25.5		45	37	61
										26.3	27.8	25.5		45	37	61
										26.3	27.8	25.4		45	39	61
										26.4	27.7	25.5		45	38	61
										26.3	27.7	25.4		45	37	61
										26.3	27.7	25.4		45	37	61
										26.3	27.8	25.4		45	37	62
										26.3	27.8	25.4		45	38	62
										26.3	27.7	25.3		45	38	62
										26.3	27.7	25.4		45	37	62
										26.3	27.7	25.3		45	37	62
										26.4	27.7	25.3		45	37	62
										26.3	27.7	25.3		45	38	62
										26.3	27.7	25.4		45	38	62
										26.3	27.6	25.3		45	39	62
										26.3	27.6	25.3		45	38	62
										26.3	27.6	25.3		45	38	62
										26.3	27.5	25.3		45	39	62
										26.3	27.5	25.3		45	38	63
										26.3	27.5	25.3		45	38	62
										26.4	27.5	25.3		45	38	62
										26.3	27.4	25.4		45	38	62
										26.4	27.4	25.3		45	38	62
										26.3	27.4	25.4		45	38	62
										26.3	27.4	25.3		45	39	62
										26.4	27.4	25.4		45	39	62
										26.3	27.4	25.4		45	39	62
										26.3	27.4	25.4		45	39	62
										26.3	27.4	25.3		45	39	63
										26.3	27.4	25.3		45	39	62
										26.3	27.4	25.3		45	39	62
										26.3	27.4	25.3		45	39	62
										26.3	27.4	25.3		45	40	62
										26.4	27.3	25.3		45	40	62
										26.4	27.4	25.4		45	39	62
										26.4	27.3	25.3		45	39	62
										26.3	27.3	25.3		45	40	62
										26.3	27.3	25.3		45	39	62
										26.4	27.3	25.3		45	40	62
										26.3	27.2	25.3		45	39	62
										26.3	27.2	25.4		45	39	62
										26.4	27.2	25.4		45	39	62
										26.3	27.2	25.4		44	40	62
										26.3	27.2	25.4		44	40	62
										26.4	27.2	25.4		44	41	62
										26.3	27.2	25.4		44	40	62
										26.4	27.2	25.4		44	40	62
										26.4	27.1	25.4		44	40	62
										26.4	27.2	25.4		44	40	62
										26.4	27.2	25.4		44	40	62
										26.4	27.1	25.4		44	42	62
										26.4	27	25.4		44	41	62
										26.4	27.1	25.4		44	40	62
										26.4	27.1	25.4		44	40	62
										26.4	27	25.4		44	40	62
										26.3	27.1	25.4		44	41	62
										26.4	27.1	25.4		44	41	62
										26.4	27	25.4		44	40	62
										26.4	27	25.4		44	41	62
										26.4	27	25.4		44	41	62
										26.4	27	25.4		44	41	62
										26.3	27	25.4		44	41	62
										26.4	27	25.4		44	40	62
										26.3	27	25.4		44	40	62
										26.4	26.9	25.5		44	41	62
										26.4	26.9	25.4		44	41	62
										26.4	26.9	25.5		44	40	62
										26.4	26.9	25.5		44	40	62
										26.4	26.9	25.4		44	41	62
										26.4	26.9	25.4		44	40	62
										26.4	26.9	25.4		44	41	62
										26.4	26.9	25.5		44	41	62
										26.4	26.9	25.4		44	41	62
										26.4	26.9	25.5		44	41	62
										26.4	26.9	25.5		44	40	62
										26.4	26.9	25.5		44	41	62
										26.4	26.8	25.5		44	41	62
										26.4	26.8	25.5		44	41	62
										26.4	26.9	25.5		44	40	62
										26.3	26.8	25.5		44	41	62
										26.4	26.8	25.5		44	41	62
										26.4	26.8	25.5		44	41	62
										26.4	26.8	25.5		44	41	62
										26.4	26.8	25.5		44	41	62
										26.4	26.8	25.5		44	41	62
										26.4	26.8	25.5		44	41	62
										26.4	26.8	25.5		44	41	62
										26.4	26.8	25.5		44	42	62
										26.4	26.8	25.5		44	42	62
										26.4	26.8	25.5		44	42	62
										26.4	26.8	25.5		44	42	62
										26.4	26.8	25.5		44	42	62
										26.4	26.8	25.5		44	42	62
										26.4	26.9	25.5		44	42	61
										26.4	26.8	25.5		44	42	62
										26.4	26.7	25.4		44	42	61
										26.4	26.7	25.5		44	42	61
										26.4	26.7	25.5		44	42	62
										26.4	26.7	25.5		44	41	61
										26.4	26.6	25.5		44	43	61
										26.3	26.6	25.5		44	41	61
										26.4	26.6	25.4		44	41	61
										26.4	26.6	25.5		44	41	61
										26.3	26.6	25.5		44	42	61
										26.4	26.7	25.4		44	42	61
										26.4	26.7	25.4		44	42	61
										26.4	26.7	25.5		44	42	61
										26.4	26.7	25.5		44	42	61
										26.3	26.7	25.5		44	42	61
										26.4	26.6	25.5		44	42	61
										26.4	26.7	25.4		44	42	61
										26.4	26.6	25.4		44	42	61
										26.4	26.6	25.4		44	42	61
										26.4	26.6	25.4		44	44	61
										26.4	26.5	25.3		44	42	61
										26.4	26.5	25.3		44	42	61
										26.4	26.5	25.3		44	43	61
										26.4	26.5	25.3		44	42	61
										26.4	26.5	25.3		44	42	61
										26.4	26.5	25.3		44	42	61
										26.3	26.5	25.3		44	42	61
										26.4	26.5	25.3		44	42	61
										26.4	26.5	25.3		44	42	61
										26.4	26.5	25.2		44	43	61
										26.4	26.5	25.2		43	42	61
										26.4	26.6	25.2		43	43	61
										26.4	26.5	25.2		43	43	61
										26.4	26.5	25.2		43	42	61
										26.4	26.5	25.2		43	42	61
										26.4	26.5	25.1		43	43	61
										26.4	26.5	25.1		43	43	61
										26.4	26.5	25.1		43	43	61
										26.4	26.5	25.1		43	43	61
										26.3	26.5	25.1		43	43	61
										26.4	26.4	25.1		43	43	61
										26.4	26.5	25.1		43	43	61
										26.4	26.5	25		43	43	62
										26.4	26.5	25		43	43	61
										26.4	26.6	25		43	43	62
										26.4	26.6	25		43	43	62
										26.4	26.6	25		43	43	62
										26.4	26.6	25		43	43	62
										26.4	26.6	25		43	44	62
										26.4	26.5	25		43	43	62
										26.4	26.5	25		43	44	62
										26.4	26.4	25		43	44	62
										26.4	26.5	25		43	44	61
										26.4	26.5	25		43	43	61
										26.4	26.4	25		43	44	62
										26.4	26.5	25		43	43	62
										26.4	26.4	25		43	44	62
										26.4	26.5	25		43	44	62
										26.4	26.4	25		43	43	62
										26.4	26.4	25		43	43	62
										26.3	26.4	25		43	43	62
										26.4	26.4	25		43	43	62
										26.4	26.4	25		43	44	62
										26.4	26.4	25.1		43	44	62
										26.4	26.4	25		43	44	62
										26.4	26.5	25		43	44	61
										26.3	26.5	25		43	44	62
										26.4	26.4	25		43	45	62
										26.4	26.5	25		43	44	62
										26.4	26.4	25		43	44	62
										26.3	26.4	25		43	44	62
										26.4	26.4	25		43	44	62
										26.4	26.5	25		43	44	62
										26.4	26.5	25		43	44	62
										26.4	26.5	25		43	45	62
										26.4	26.5	25		43	44	62
										26.4	26.5	25		43	44	62
										26.4	26.6	25		43	44	62
										26.4	26.6	25		43	44	62
										26.4	26.6	25		43	44	62
										26.4	26.6	24.9		43	44	62
										26.4	26.5	24.9		43	44	62
										26.4	26.5	24.9		43	44	62
										26.3	26.5	24.9		43	44	62
										26.4	26.5	24.9		43	44	62
										26.3	26.6	24.9		43	43	62
										26.3	26.6	24.9		43	43	62
										26.4	26.5	24.9		43	43	62
										26.4	26.5	24.9		43	42	62
										26.4	26.5	24.9		43	43	62
										26.4	26.5	24.9		43	42	62
										26.4	26.5	24.9		43	42	62
										26.4	26.5	24.9		43	43	62
										26.4	26.5	24.9		43	42	62
										26.4	26.5	24.9		43	43	62
										26.3	26.6	24.9		43	42	62
										26.4	26.6	24.9		43	43	62
										26.4	26.5	24.9		43	43	62
										26.3	26.5	24.9		43	43	62
										26.3	26.5	24.9		43	43	62
										26.3	26.6	24.9		43	43	62
										26.4	26.6	24.9		43	43	62
										26.4	26.6	24.9		43	43	63
										26.3	26.5	24.8		43	42	62
										26.3	26.5	24.8		43	42	63
										26.3	26.5	24.9		43	42	62
										26.3	26.5	24.8		43	42	62
										26.3	26.5	24.6		43	42	62
										26.3	26.5	24.3		43	41	62
										26.3	26.6	24		43	42	63
										26.3	26.6	23.8		43	41	64
										26.3	26.6	23.7		43	42	64
										26.3	26.6	23.6		43	42	64
										26.3	26.6	23.5		43	42	64
										26.4	26.4	23.5		43	43	64
										26.3	26.2	23.4		43	43	64
										26.4	26	23.4		43	45	65
										26.3	25.8	23.2		43	44	65
										26.3	25.6	23.2		43	44	66
										26.3	25.4	23.1		43	45	65
										26.3	25.2	23.1		43	46	66
										26.3	25.1	23		43	46	66
										26.4	25	23		43	46	65
										26.3	24.8	22.9		43	47	65
										26.3	24.7	22.9		43	47	66
										26.4	24.6	22.9		43	47	66
										26.3	24.4	22.9		43	49	66
										26.3	24.3	22.8		43	48	65
										26.3	24.2	22.8		43	49	65
										26.3	24.1	22.8		43	50	66
										26.3	24	22.7		43	50	66
										26.3	23.9	22.7		43	50	66
										26.4	23.8	22.7		43	51	65
										26.3	23.7	22.6		43	52	65
										26.3	23.6	22.6		43	52	66
										26.3	23.5	22.5		43	53	66
										26.3	23.5	22.5		42	53	66
										26.3	23.4	22.5		42	52	66
										26.3	23.3	22.5		42	53	66
										26.3	23.2	22.5		42	55	66
										26.3	23.2	22.5		42	55	66
										26.3	23.1	22.5		42	54	66
										26.3	23.1	22.5		42	54	66
										26.3	23.1	22.5		42	55	66
										26.3	23	22.5		42	55	66
										26.3	23	22.4		42	56	66
										26.3	22.9	22.4		42	56	66
										26.3	22.9	22.4		42	56	66
										26.3	22.8	22.4		42	56	67
										26.3	22.8	22.4		42	56	66
										26.3	22.8	22.4		42	57	65
										26.3	22.7	22.4		42	57	66
										26.3	22.7	22.3		42	57	66
										26.3	22.6	22.4		42	57	65
										26.3	22.6	22.4		42	57	65
										26.3	22.5	22.4		42	57	66
										26.3	22.5	22.4		42	58	65
										26.3	22.5	22.4		42	58	65
										26.3	22.5	22.4		42	58	65
										26.3	22.4	22.4		42	59	66
										26.3	22.4	22.4		42	58	66
										26.3	22.4	22.4		42	59	66
										26.3	22.3	22.4		42	59	66
										26.3	22.3	22.4		42	59	66
										26.3	22.3	22.3		42	59	66
										26.3	22.2	22.3		42	59	65
										26.3	22.2	22.3		42	60	65
										26.3	22.2	22.3		42	59	65
										26.3	22.1	22.4		42	60	65
										26.3	22.1	22.4		42	60	65
										26.3	22.1	22.3		42	60	66
										26.3	22.1	22.3		42	61	65
										26.3	22	22.4		42	61	65
										26.3	22	22.3		42	61	65
										26.3	22	22.4		42	61	65
										26.3	22	22.4		42	61	65
										26.3	22	22.4		42	60	65
										26.3	22.1	22.3		42	60	65
										26.3	22	22.3		42	60	65
										26.3	22.1	22.3		42	60	65
										26.3	22.1	22.3		42	60	65
										26.3	22.2	22.3		42	59	64
										26.3	22.2	22.4		42	59	65
										26.3	22.3	22.3		42	59	65
										26.3	22.4	22.3		42	60	65
										26.3	22.4	22.3		42	60	65
										26.3	22.4	22.3		42	59	65
										26.3	22.4	22.3		42	60	65
										26.3	22.4	22.3		42	60	65
										26.3	22.4	22.4		42	59	65
										26.3	22.4	22.3		42	59	65
										26.3	22.4	22.3		42	61	64
										26.3	22.4	22.3		42	60	65
										26.3	22.4	22.3		42	60	64
										26.3	22.4	22.3		42	60	64
										26.3	22.4	22.3		42	60	64
										26.3	22.4	22.4		42	61	65
										26.3	22.4	22.3		42	61	64
										26.3	22.4	22.4		42	61	65
										26.3	22.4	22.3		42	61	64
										26.3	22.4	22.4		42	61	65
										26.2	22.3	22.4		42	61	65
										26.3	22.3	22.4		42	61	65
										26.3	22.3	22.4		42	61	65
										26.3	22.3	22.3		42	61	65
										26.3	22.2	22.3		42	62	65
										26.3	22.2	22.3		42	61	65
										26.3	22.2	22.4		42	61	66
										26.3	22.2	22.3		42	62	65
										26.2	22.2	22.3		42	62	64
										26.3	22.1	22.4		42	62	64
										26.3	22.1	22.4		42	62	64
										26.3	22.1	22.4		42	62	64
										26.3	22.1	22.4		41	62	65
										26.3	22.1	22.4		41	62	65
										26.3	22	22.4		41	62	64
										26.3	22.1	22.4		41	61	64
										26.3	22.1	22.4		41	61	65
										26.3	22.1	22.4		41	61	65
										26.3	22.2	22.4		41	61	65
										26.3	22.2	22.4		41	61	65
										26.2	22.3	22.4		41	61	65
										26.3	22.3	22.4		41	61	66
										26.3	22.3	22.4		41	60	65
										26.3	22.4	22.4		41	60	66
										26.3	22.4	22.4		41	60	65
										26.3	22.4	22.4		41	60	65
										26.2	22.4	22.4		41	60	65
										26.3	22.4	22.4		41	61	65
										26.3	22.4	22.4		41	61	65
										26.3	22.4	22.4		41	61	66
										26.3	22.4	22.4		41	60	66
										26.3	22.4	22.4		41	61	66
										26.2	22.4	22.4		41	62	65
										26.3	22.4	22.4		41	61	65
										26.2	22.6	22.4		41	61	65
										26.2	22.7	22.4		41	60	65
										26.3	22.9	22.4		41	60	65
										26.2	23.1	22.4		41	61	65
										26.2	23.4	22.5		41	60	64
										26.2	23.5	22.5		41	61	65
										26.3	23.7	22.4		41	59	64
										26.3	23.8	22.4		41	59	64
										26.2	23.8	22.5		41	59	65
										26.3	23.9	22.4		41	58	64
										26.3	24	22.5		41	59	64
										26.2	24	22.5		41	58	64
										26.2	24.1	22.4		41	57	63
										26.2	24.2	22.4		41	57	64
										26.2	24.3	22.4		41	57	63
										26.2	24.3	22.5		41	56	64
										26.2	24.4	22.5		41	56	64
										26.2	24.4	22.4		41	55	64
										26.2	24.5	22.4		41	54	65
										26.2	24.5	22.4		41	54	64
										26.3	24.6	22.4		41	53	64
										26.3	24.6	22.4		41	53	64
										26.2	24.6	22.4		41	52	63
										26.3	24.7	22.4		41	52	62
										26.3	24.7	22.4		41	52	63
										26.3	24.7	22.4		41	52	64
										26.2	24.8	22.4		41	51	63
										26.2	24.8	22.4		41	51	64
										26.3	24.9	22.4		41	51	63
										26.2	24.9	22.4		41	50	62
										26.3	24.9	22.4		41	50	62
										26.2	24.9	22.4		41	50	62
										26.2	24.9	22.4		41	50	63
										26.3	24.9	22.4		41	50	63
										26.2	25	22.4		41	50	62
										26.2	25	22.4		41	50	63
										26.2	25	22.4		41	50	62
										26.2	25	22.4		41	49	63
										26.3	25.1	22.4		41	49	62
										26.3	25.1	22.4		41	49	63
										26.2	25.1	22.4		41	48	63
										26.2	25.1	22.4		41	49	63
										26.2	25.1	22.4		40	49	63
										25.9	25.1	22.4		39	48	63
										25.5	25.1	22.4		38	49	63
										25	25.1	22.4		38	49	63
										24.5	25.1	22.4		38	48	63
										23.9	25.1	22.4		38	48	63
										23.3	25.1	22.4		39	48	62
										22.6	25.1	22.4		39	48	63
										22	25.2	22.4		40	48	62
										21.5	25.2	22.4		40	48	62
										21.1	25.2	22.5		40	48	62
										20.6	25.2	22.8		41	48	62
										20.2	25.2	23		41	49	61
										19.8	25.2	23.2		40	49	61
										19.3	25.2	23.4		42	49	61
										19.4	25.2	23.7		58	48	61
										20.5	25.2	23.9		55	48	61
										21.5	25.2	24.2		52	48	61
										22.4	25.2	24.3		50	48	61
										23	25.2	24.5		51	48	60
										23.5	25.2	24.7		50	48	61
										24	25.2	24.9		49	48	60
										24.3	25.3	25		49	48	60
										24.6	25.3	25.1		49	48	60
										24.8	25.3	25.3		49	48	60
										25	25.3	25.5		48	48	60
										25.2	25.2	25.6		48	48	60
										25.4	25.3	25.7		48	48	59
										25.6	25.3	25.9		47	48	58
										25.7	25.3	26		47	48	58
										25.8	25.3	26.1		47	48	58
										25.9	25.3	26.3		48	48	58
										26	25.3	26.4		46	48	57
										26.2	25.3	26.5		47	48	57
										26.3	25.3	26.6		47	47	57
										26.4	25.4	26.7		46	47	57
										26.4	25.4	26.7		47	47	57
										26.5	25.5	26.7		46	47	57
										26.7	25.5	26.8		46	46	57
										26.7	25.5	26.9		47	46	57
										26.8	25.5	26.9		46	47	57
										26.8	25.5	26.9		46	47	56
										27	25.4	26.9		46	47	56
										27	25.4	26.9		46	47	56
										27.1	25.4	26.9		46	48	56
										27.1	25.4	26.9		46	47	56
										27.2	25.4	26.9		46	48	56
										27.2	25.4	26.9		45	49	56
										27.3	25.4	26.9		45	48	56
										27.3	25.4	27		45	48	56
										27.4	25.5	26.9		46	47	56
										27.4	25.5	26.9		45	46	56
										27.4	25.6	26.9		44	45	56
										27.5	25.6	26.9		44	45	56
										27.5	25.7	26.9		44	45	56
										27.5	25.8	26.9		43	45	56
										27.4	25.9	26.9		42	45	56
										27.4	25.9	26.8		42	44	56
										27.4	25.9	26.8		42	44	56
										27.4	26	26.8		43	44	56
										27.5	26	26.8		43	44	56
										27.5	26.1	26.7		43	44	56
										27.6	26.1	26.7		43	45	56
										27.7	26.1	26.7		43	45	56
										27.7	26.1	26.6		44	45	56
										27.7	26.1	26.6		42	44	56
										27.8	26.1	26.6		43	45	56
										27.8	26.2	26.6		43	44	56
										27.9	26.2	26.6		42	45	56
										28	26.2	26.6		42	44	56
										28	26.3	26.6		42	43	56
										28	26.3	26.6		43	43	56
										28.1	26.4	26.6		42	43	56
										28.2	26.4	26.5		42	43	56
										28.2	26.4	26.5		41	43	56
										28.3	26.3	26.5		41	43	57
										28.3	26.3	26.5		41	43	57
										28.4	26.3	26.5		41	43	56
										28.4	26.3	26.4		42	43	57
										28.4	26.4	26.4		41	43	57
										28.5	26.4	26.4		41	43	57
										28.6	26.4	26.4		41	43	56
										28.6	26.5	26.4		40	43	56
										28.7	26.5	26.4		40	43	56
										28.7	26.5	26.4		39	44	56
										28.8	26.4	26.4		39	43	56
										28.8	26.4	26.4		39	43	57
										28.9	26.4	26.4		39	43	57
										28.9	26.4	26.4		38	40	57
										28.9	26.2	26.2		37	41	56
										28.9	26.2	26.2		37	41	54
										28.9	26.1	26		37	41	54
										28.9	26.1	25.9		37	41	55
										28.9	26.2	25.8		36	43	55
										28.9	26.2	25.7		36	42	56
										28.9	26.3	25.6		36	42	56
										28.9	26.3	25.5		37	41	57
										28.9	26.3	25.4		39	41	58
										29	26.4	25.5		36	41	58
										29	26.3	25.5		37	42	59
										29	26.4	25.5		38	40	59
										29.1	26.4	25.6		36	40	60
										29.1	26.4	25.6		36	40	61
										29.2	26.5	25.7		37	41	60
										29.2	26.6	25.7		36	41	61
										29.3	26.6	25.7		36	41	61
										29.4	26.6	25.7		37	41	61
										29.6	26.7	25.8		38	41	61
										29.5	26.7	25.9		36	42	62
										28.9	26.8	25.9		37	41	62
										28.5	26.8	25.9		39	41	62
										28.5	26.8	25.9		41	41	62
										28.7	26.8	25.9		40	40	62
										29	26.8	25.9		40	40	63
										29.2	26.9	25.9		40	40	63
										28.9	27	25.9		38	40	63
										28.4	27.1	25.9		40	40	63
										28.3	27.2	26		40	40	63
										28.3	27.2	26		39	40	63
										28.2	27.2	26		38	39	63
										27.7	27.2	26		38	40	63
										27.3	27.3	26		41	39	64
										27.2	27.4	26		43	39	63
										27.3	27.4	26		44	39	63
										27.4	27.4	26		43	39	63
										27.2	27.4	26		41	39	63
										26.9	27.3	26.1		41	39	64
										26.6	27.3	26.1		41	39	63
										26.4	27.3	26.1		41	40	63
										26.3	27.3	26.1		42	39	64
										26.3	27.3	26.1		44	40	63
										26.5	27.3	26.1		45	39	63
										26.8	27.4	26.1		45	39	63
										26.9	27.4	26.2		44	39	63
										26.8	27.4	26.2		43	39	63
										26.7	27.5	26.2		43	39	63
										26.8	27.6	26.2		44	39	63
										26.9	27.7	26.2		44	39	63
										27	27.7	26.2		44	38	63
										27.1	27.7	26.2		44	38	63
										27.1	27.8	26.2		43	38	62
										27	27.9	26.2		41	38	62
										26.9	27.9	26.2		41	38	62
										26.7	27.9	26.2		41	38	62
										26.6	27.9	26.2		41	38	61
										26.5	27.9	26.2		41	37	62
										26.5	27.9	26.2		42	37	62
										26.8	28	26.1		42	37	62
										26.9	28	26.1		42	37	61
										27	28	26.1		41	37	62
										26.9	28	26		40	37	62
										26.7	28	26		40	37	62
										26.6	28	26		41	36	62
										26.7	28	26		41	36	62
										26.8	28	26		40	36	62
										26.7	28	25.9		40	36	62
										26.7	28	25.9		41	35	62
										26.7	28	25.9		41	36	62
										26.7	28	25.8		41	36	62
										26.7	28	25.8		42	36	62
										26.9	28.1	25.8		42	35	62
										27	28.1	25.7		41	36	62
										27.1	28	25.7		41	35	62
										27.1	28	25.7		41	36	62
										27.1	28	25.7		43	36	62
										27.2	28.1	25.7		44	36	61
										27.4	28.1	25.7		44	36	61
										27.5	28.1	25.7		45	36	62
										27.5	28.1	25.7		45	35	62
										27.5	28	25.7		45	35	62
										27.6	28.1	25.7		46	35	62
										27.7	28.1	25.7		46	36	61
										27.7	28.1	25.7		46	35	61
										27.7	28.2	25.7		46	35	61
										27.7	28.3	25.7		47	35	61
										27.9	28.2	25.8		48	35	61
										28.1	28.1	25.8		47	36	61
										28	28.1	25.8		44	35	61
										27.9	28.1	25.9		43	35	61
										27.7	28.1	25.9		44	35	60
										27.5	28.2	25.9		46	35	60
										28	28.2	25.8		48	35	59
										28.7	28.3	25.8		50	35	59
										29.1	28.3	25.7		44	35	59
										28.8	28.4	25.7		42	35	58
										28.5	28.4	25.6		43	35	59
										28.4	28.4	25.7		46	35	59
										28.6	28.5	25.6		48	35	59
										29	28.6	25.7		49	35	59
										29.2	28.6	25.6		45	34	59
										28.9	28.6	25.6		44	34	60
										28.4	28.5	25.6		45	34	60
										28.2	28.6	25.6		47	34	60
										28.3	28.6	25.6		49	34	60
										28.7	28.6	25.6		50	34	60
										29	28.7	25.7		47	34	60
										28.9	28.7	25.7		45	34	60
										28.4	28.7	25.7		44	33	60
										28	28.7	25.8		46	33	60
										28	28.7	25.9		49	34	60
										28.2	28.7	25.9		51	33	60
										28.5	28.7	26		49	33	60
										28.6	28.8	26		45	33	60
										28.2	28.8	26		43	33	60
										27.8	28.9	26.1		45	33	59
										27.6	28.9	26		48	33	59
										27.8	29	26		50	32	59
										28.1	29	26.1		52	33	59
										28.4	29	26.1		52	33	59
										28.7	29.1	26.1		49	32	59
										28.5	29.2	26.1		46	32	59
										28.1	29.3	26.1		46	32	60
										28	29.4	26.1		47	32	59
										28	29.4	26.1		46	32	59
										27.8	29.5	26.1		45	32	60
										27.6	29.6	26.2		47	32	60
										27.8	29.6	26.2		50	32	60
										28.1	29.7	26.2		51	33	60
										28.4	29.8	26.2		48	33	60
										28.3	29.9	26.2		47	33	60
										28	29.8	26.2		46	34	60
										27.9	29.5	26.2		46	35	60
										27.7	29.2	26.1		46	36	60
										27.6	29.1	26		46	36	60
										27.5	29.2	26		47	37	60
										27.4	29.2	26		47	36	60
										27.5	29.2	26		48	35	60
										27.7	29.2	26		51	35	60
										28	29.2	25.9		52	34	60
										28.4	29.2	25.9		49	34	60
										28.2	29.2	25.8		47	34	60
										28	29.2	25.8		46	34	61
										27.8	29.2	25.7		47	34	61
										27.7	29.2	25.7		49	33	61
										28	29.2	25.7		51	33	61
										28.4	29.3	25.6		50	33	61
										28.4	29.2	25.5		47	33	61
										28.2	29.3	25.5		47	33	61
										28	29.3	25.5		47	33	61
										27.9	29.4	25.5		47	33	61
										27.8	29.4	25.4		47	33	61
										27.8	29.4	25.4		47	32	61
										27.7	29.5	25.4		47	33	61
										27.7	29.5	25.4		48	32	61
										27.8	29.5	25.4		50	32	61
										28.1	29.6	25.4		50	33	61
										28.2	29.7	25.5		47	33	61
										28.2	29.9	25.5		47	33	61
										28	30	25.5		47	34	61
										28	30	25.5		49	34	61
										28.3	29.8	25.5		53	35	61
										28.6	29.6	25.6		54	35	61
										28.7	29.6	25.7		49	36	61
										28.6	29.7	25.7		48	36	61
										28.5	29.7	25.8		48	35	61
										28.5	29.8	25.8		51	35	61
										28.7	29.9	25.8		53	36	61
										28.9	30	25.8		53	36	61
										29.1	29.9	25.7		49	36	61
										28.8	29.7	25.8		46	37	61
										28.4	29.7	25.8		47	38	61
										28.2	29.8	25.8		50	38	61
										28.4	29.9	25.7		50	37	61
										28.5	30.1	25.8		49	37	61
										28.7	30.2	25.8		49	37	61
										28.7	30.2	25.7		48	37	61
										28.5	30	25.8		47	38	62
										28.2	29.9	25.8		47	39	62
										28	30	25.7		49	39	61
										28.1	30.2	25.8		51	39	61
										28.5	30.3	25.8		53	40	61
										28.8	30.4	25.8		48	39	61
										28.5	30.4	25.8		45	38	61
										28.1	30.3	25.8		46	39	61
										27.9	30.1	25.7		48	41	61
										27.9	30.1	25.7		51	41	61
										28.3	30.2	25.7		53	41	61
										28.6	30.2	25.7		48	40	61
										28.2	30.4	25.7		45	40	62
										27.8	30.4	25.7		44	40	62
										27.4	30.2	25.7		44	40	62
										27.1	30	25.6		45	41	62
										27.1	29.8	25.5		50	43	62
										27.3	29.8	25.6		43	43	62
										27.3	29.9	25.5		42	40	62
										27.4	29.9	25.5		42	38	62
										27.3	30	25.5		40	37	63
										27.1	30.1	25.5		39	37	63
										26.9	30.2	25.5		37	37	63
										26.6	30.2	25.5		37	37	63
										26.4	30	25.5		37	38	63
										26.2	29.8	25.5		37	39	63
										26	29.6	25.5		37	40	63
										25.9	29.7	25.5		36	40	63
										25.7	29.8	25.5		36	39	63
										25.6	29.9	25.4		36	39	63
										25.5	30	25.4		36	39	63
										25.5	29.8	25.4		36	39	63
										25.5	29.7	25.4		35	40	64
										25.2	29.5	25.4		34	41	64
										24.9	29.6	25.4		32	42	63
										24.7	29.8	25.4		34	40	64
										24.9	29.9	25.4		36	40	64
										25	29.9	25.3		35	40	64
										24.7	29.8	25.3		35	40	64
										24.5	29.6	25.3		35	41	64
										24.2	29.4	25.3		35	42	64
										24	29.3	25.3		36	43	64
										23.8	29.4	25.3		36	42	64
										23.6	29.5	25.2		37	40	64
										23.4	29.6	25.2		37	40	64
										23.2	29.7	25.2		37	40	64
										23	29.6	25.2		38	40	65
										22.9	29.4	25.2		38	40	65
										22.8	29.2	25.1		38	41	65
										22.6	29.1	25.2		37	42	65
										22.4	29.2	25.2		38	42	65
										22.4	29.3	25.2		40	41	65
										22.3	29.4	25.2		41	39	65
										22.4	29.5	25.2		42	39	65
										22.5	29.6	25.2		42	39	65
										22.5	29.6	25.1		43	39	65
										22.5	29.5	25.1		43	39	65
										22.6	29.3	25.2		44	40	65
										22.7	29.2	25.1		44	41	65
										22.8	29.1	25.1		44	41	65
										22.8	29.2	25.1		45	41	65
										22.9	29.3	25.1		45	39	65
										23	29.3	25.1		45	39	65
										23.1	29.3	25.1		45	39	65
										23.1	29.3	25.1		46	39	65
										23.2	29.3	25.1		46	38	66
										23.3	29.3	25.1		46	38	65
										23.3	29.1	25.1		46	38	66
										23.4	28.9	25.1		46	39	65
										23.5	28.8	25		46	40	65
										23.5	28.7	25		47	41	65
										23.5	28.8	25		47	40	66
										23.6	28.8	25		47	40	66
										23.7	28.8	25		47	40	65
										23.7	28.8	24.9		47	41	65
										23.8	28.9	24.9		47	39	66
										23.8	28.9	24.9		47	40	66
										23.9	29	24.9		47	39	66
										23.9	28.9	24.9		47	40	66
										24	28.7	24.9		47	40	66
										24	28.5	24.9		47	41	66
										24	28.5	24.9		47	44	66
										24.1	28.5	24.9		47	43	66
										24.1	28.6	24.9		47	42	66
										24.1	28.6	24.9		47	41	66
										24.2	28.5	24.9		47	40	66
										24.3	28.6	24.8		47	40	66
										24.3	28.5	24.8		47	40	66
										24.3	28.5	24.8		47	39	66
										24.4	28.5	24.8		47	39	66
										24.4	28.5	24.8		47	39	66
										24.5	28.5	24.8		47	39	66
										24.5	28.4	24.8		47	39	66
										24.5	28.4	24.8		47	38	66
										24.5	28.4	24.8		47	38	66
										24.6	28.4	24.7		47	38	66
										24.7	28.3	24.7		47	39	66
										24.6	28.2	24.8		47	39	66
										24.7	28.2	24.7		47	38	66
										24.8	28.2	24.7		47	40	66
										24.8	28.2	24.7		47	38	66
										24.8	28.2	24.7		47	39	66
										24.9	28.2	24.7		47	39	66
										25	28.2	24.7		47	39	66
										25	28.2	24.7		47	39	66
										24.9	28.2	24.6		47	39	66
										25	28.2	24.6		47	39	66
										25	28.2	24.7		47	39	66
										25.1	28.1	24.7		47	39	67
										25.1	28.1	24.6		47	40	66
										25.1	28.1	24.6		47	39	66
										25.2	28.1	24.6		47	40	66
										25.2	28.1	24.6		47	40	66
										25.2	28.1	24.6		47	40	66
										25.2	28	24.6		47	39	66
										25.2	28	24.6		47	40	66
										25.3	28	24.5		47	40	66
										25.3	28	24.6		47	42	66
										25.3	27.9	24.6		47	39	66
										25.3	27.9	24.6		47	39	66
										25.4	27.9	24.5		47	39	66
										25.4	27.8	24.6		47	39	66
										25.4	27.8	24.6		47	39	66
										25.4	27.7	24.6		47	39	66
										25.4	27.8	24.5		47	40	66
										25.5	27.7	24.6		47	42	66
										25.5	27.7	24.6		47	40	66
										25.5	27.8	24.6		47	40	66
										25.5	27.7	24.7		46	40	66
										25.5	27.7	24.8		46	41	66
										25.5	27.6	24.8		46	40	66
										25.5	27.6	25		46	40	66
										25.6	27.5	25		46	40	66
										25.6	27.5	25		46	40	65
										25.6	27.5	25.1		46	40	65
										25.6	27.5	25.2		46	40	65
										25.7	27.5	25.2		46	41	65
										25.7	27.5	25.3		46	42	65
										25.7	27.4	25.3		46	40	65
										25.7	27.4	25.3		46	41	65
										25.7	27.4	25.3		46	40	65
										25.7	27.3	25.4		46	41	65
										25.7	27.3	25.4		46	41	65
										25.7	27.3	25.4		46	41	65
										25.8	27.2	25.4		46	40	65
										25.8	27.2	25.4		46	41	65
										25.8	27.3	25.4		46	40	65
										25.8	27.2	25.4		46	42	65
										25.8	27.2	25.3		46	41	65
										25.9	27.2	25.3		46	41	65
										25.8	27.2	25.3		46	40	65
										25.9	27.1	25.3		46	41	65
										25.9	27.1	25.4		46	41	65
										25.9	27.1	25.4		46	41	65
										25.9	27.1	25.3		46	41	65
										25.9	27.1	25.3		46	41	65
										25.9	27	25.3		46	41	65
										25.9	27	25.4		46	41	65
										25.9	27	25.3		46	42	65
										25.9	27	25.3		46	43	65
										25.9	27	25.3		46	42	65
										25.9	27	25.3		46	42	65
										25.9	27.1	25.3		46	42	65
										25.9	27.1	25.2		46	42	65
										26	27.1	25.2		46	42	65
										26	27.1	25.2		45	42	65
										25.9	27.1	25.2		45	43	65
										26	27.1	25.2		45	42	65
										26	27.1	25.1		45	44	65
										26	27.1	25.1		45	43	65
										26	27.1	25		45	43	65
										26	27.1	25.1		45	43	65
										26	27.1	25.1		45	43	65
										26	27.1	25		45	43	65
										26	27.1	25		45	43	65
										26	27.1	25		45	43	65
										26	27.1	25		45	43	65
										26	27.1	25		45	43	65
										26.1	27.1	24.9		45	44	65
										26.1	27.1	25		45	44	65
										26	27.1	24.9		45	44	65
										26.1	27.1	24.9		45	44	65
										26	27	24.9		45	44	65
										26.1	27.1	24.9		45	43	65
										26.1	27.1	24.9		45	44	65
										26.1	27	24.9		45	43	65
										26.1	27	24.9		45	44	65
										26.1	27	24.8		45	43	65
										26.1	27	24.8		45	44	65
										26.1	27	24.8		45	44	65
										26.1	27	24.8		45	44	65
										26.2	27	24.8		45	44	65
										26.1	27	24.8		45	44	65
										26.2	27	24.8		45	44	65
										26.2	27	24.8		45	44	65
										26.2	27	24.8		45	44	65
										26.1	27	24.8		45	44	65
										26.2	27	24.7		45	44	65
										26.1	26.9	24.7		44	44	65
										26.2	26.9	24.7		44	44	65
										26.2	26.9	24.7		44	43	65
										26.2	26.8	24.7		44	44	65
										26.2	26.8	24.7		44	44	65
										26.2	26.9	24.7		44	44	65
										26.2	26.8	24.7		44	44	65
										26.2	26.9	24.6		44	44	66
										26.2	26.9	24.6		44	44	65
										26.2	26.9	24.6		44	44	65
										26.2	26.9	24.6		44	45	66
										26.2	26.9	24.5		44	45	66
										26.2	26.9	24.6		44	45	66
										26.2	26.9	24.6		44	46	65
										26.2	26.8	24.5		44	45	66
										26.2	26.8	24.6		44	45	65
										26.2	26.8	24.6		44	45	65
										26.2	26.8	24.7		44	45	65
										26.2	26.8	24.7		44	45	65
										26.2	26.8	24.7		44	45	65
										26.2	26.9	24.8		44	45	65
										26.2	26.9	24.9		44	45	65
										26.2	26.9	24.9		44	45	65
										26.3	26.9	25		44	45	64
										26.2	26.8	25.1		44	45	64
										26.2	26.8	25.2		44	45	64
										26.2	26.7	25.2		44	45	64
										26.2	26.7	25.2		44	44	64
										26.2	26.7	25.3		44	44	64
										26.2	26.8	25.3		44	44	64
										26.2	26.8	25.3		44	45	64
										26.2	26.8	25.4		44	44	63
										26.2	26.8	25.4		44	45	63
										26.2	26.8	25.4		44	45	63
										26.3	26.7	25.4		44	44	63
										26.2	26.7	25.4		44	45	63
										26.2	26.7	25.4		44	45	63
										26.2	26.7	25.4		44	45	63
										26.2	26.7	25.3		44	45	63
										26.3	26.7	25.3		44	45	63
										26.2	26.7	25.3		44	45	64
										26.2	26.7	25.3		44	45	63
										26.3	26.7	25.3		43	45	63
										26.2	26.8	25.3		43	45	63
										26.3	26.7	25.2		43	45	63
										26.3	26.8	25.2		43	45	63
										26.2	26.7	25.2		43	45	63
										26.2	26.7	25.1		43	45	63
										26.3	26.7	25.1		43	45	63
										26.3	26.7	25.1		43	45	63
										26.3	26.7	25.1		43	45	63
										26.2	26.7	25.1		43	45	63
										26.2	26.7	25.1		43	46	63
										26.2	26.8	25.1		43	45	63
										26.3	26.8	25		43	45	63
										26.2	26.9	25		43	45	63
										26.3	26.8	25		43	45	63
										26.3	26.9	25		43	45	63
										26.3	26.9	24.9		43	45	63
										26.3	26.9	24.9		43	45	63
										26.2	26.8	24.8		43	44	64
										26.3	26.9	24.8		43	44	64
										26.3	26.9	24.8		43	45	64
										26.3	26.9	24.8		43	44	64
										26.3	26.9	24.8		43	45	64
										26.3	26.9	24.8		43	44	63
										26.3	26.9	24.8		43	44	64
										26.3	26.9	24.7		43	44	64
										26.3	26.9	24.7		43	45	64
										26.3	26.9	24.7		43	45	64
										26.3	26.9	24.7		43	45	64
										26.3	26.9	24.6		43	44	64
										26.3	26.9	24.7		43	44	64
										26.3	27	24.7		43	44	64
										26.3	27	24.7		43	45	64
										26.3	26.9	24.8		43	44	64
										26.3	26.9	24.8		43	44	64
										26.3	26.9	24.9		43	43	64
										26.2	26.9	25		43	43	64
										26.3	26.9	25		43	43	63
										26.3	26.9	25.1		43	43	63
										26.3	26.9	25.1		43	42	63
										26.3	26.9	25.2		43	42	63
										26.3	26.9	25.3		43	42	63
										26.3	26.9	25.3		43	42	63
										26.3	26.9	25.2		43	42	63
										26.3	27	25		43	44	63
										26.3	27	24.8		43	42	63
										26.3	27	24.6		42	42	64
										26.3	27	24.4		42	42	64
										26.3	27	24.2		42	42	65
										26.3	27.1	24		42	42	65
										26.3	27	23.9		42	43	65
										26.3	26.9	23.7		42	43	65
										26.3	26.7	23.7		42	43	66
										26.3	26.5	23.5		42	45	67
										26.3	26.3	23.5		42	44	66
										26.3	26.1	23.4		42	44	66
										26.3	25.9	23.3		42	45	67
										26.3	25.7	23.2		42	45	67
										26.3	25.5	23.1		42	47	67
										26.3	25.4	23		42	46	67
										26.3	25.2	23		42	47	68
										26.3	25.1	22.9		42	48	68
										26.3	25	22.8		42	48	69
										26.3	24.9	22.8		42	49	68
										26.3	24.7	22.8		42	48	68
										26.3	24.6	22.7		42	49	68
										26.3	24.5	22.7		42	50	68
										26.3	24.4	22.6		42	51	68
										26.3	24.3	22.6		42	51	69
										26.3	24.2	22.6		42	51	68
										26.3	24.2	22.5		42	52	68
										26.3	24	22.5		42	53	69
										26.3	24	22.5		42	53	69
										26.3	23.9	22.4		42	53	69
										26.3	23.8	22.4		42	54	69
										26.3	23.7	22.4		42	55	69
										26.3	23.7	22.4		42	55	69
										26.3	23.6	22.4		42	54	69
										26.3	23.5	22.3		42	56	69
										26.3	23.5	22.3		42	56	69
										26.3	23.4	22.3		42	55	69
										26.3	23.4	22.3		42	56	69
										26.3	23.3	22.3		42	56	69
										26.3	23.2	22.2		42	57	69
										26.3	23.2	22.2		42	57	70
										26.3	23.1	22.2		42	58	70
										26.3	23.1	22.1		42	57	69
										26.3	23	22.2		42	57	70
										26.3	23	22.2		42	57	70
										26.3	22.9	22.1		42	59	71
										26.3	23	22.1		42	59	70
										26.3	22.9	22		42	59	70
										26.3	22.9	22		42	59	70
										26.3	22.9	22.1		41	60	70
										26.3	22.9	22		41	60	71
										26.3	22.9	22		41	60	70
										26.3	22.8	22		41	60	70
										26.3	22.8	22		41	60	70
										26.3	22.8	22		41	61	71
										26.3	22.8	22		41	61	71
										26.3	22.7	22		41	60	71
										26.2	22.7	21.9		41	61	70
										26.2	22.7	22		41	61	70
										26.3	22.7	22		41	61	71
										26.3	22.7	22		41	61	70
										26.3	22.6	22		41	62	71
										26.3	22.6	22		41	61	70
										26.3	22.5	21.9		41	62	71
										26.3	22.5	21.9		41	62	70
										26.3	22.5	21.9		41	62	70
										26.3	22.5	21.9		41	62	70
										26.3	22.5	22		41	62	71
										26.3	22.5	21.9		41	63	71
										26.3	22.4	21.9		41	63	71
										26.3	22.4	21.8		41	63	71
										26.3	22.4	21.9		41	63	71
										26.3	22.4	21.9		41	63	71
										26.3	22.4	21.8		41	63	70
										26.3	22.4	21.8		41	63	70
										26.3	22.3	21.8		41	64	71
										26.3	22.3	21.8		41	64	71
										26.3	22.3	21.8		41	64	71
										26.3	22.3	21.8		41	64	71
										26.3	22.2	21.8		41	64	71
										26.3	22.2	21.8		41	64	71
										26.3	22.2	21.8		41	63	71
										26.3	22.2	21.8		41	64	71
										26.3	22.2	21.9		41	64	71
										26.3	22.2	21.9		41	65	71
										26.3	22.1	21.9		41	65	71
										26.2	22.1	21.9		41	65	71
										26.3	22.1	21.9		41	65	72
										26.2	22.1	21.9		41	65	71
										26.3	22.1	21.9		41	65	71
										26.3	22.1	21.9		41	65	71
										26.3	22	21.9		41	65	71
										26.3	22	21.9		41	65	71
										26.3	22	21.9		41	65	72
										26.3	22	21.9		41	66	72
										26.3	22	21.8		41	66	71
										26.3	22	21.8		41	66	72
										26.3	22	21.8		41	66	71
										26.3	22	21.8		41	66	71
										26.3	22	21.8		41	66	72
										26.3	21.9	21.8		40	66	71
										26.3	21.9	21.9		40	67	72
										26.3	21.9	21.9		40	66	72
										26.3	21.9	21.9		40	66	71
										26.3	21.9	21.9		40	66	72
										26.3	22	21.9		40	66	72
										26.3	22	21.8		40	65	72
										26.3	22	21.8		40	65	72
										26.3	22.1	21.8		40	65	72
										26.3	22.1	21.8		40	65	72
										26.2	22.2	21.8		40	64	72
										26.3	22.2	21.8		40	65	71
										26.3	22.3	21.8		40	64	72
										26.3	22.3	21.8		40	65	72
										26.3	22.3	21.8		40	65	72
										26.3	22.4	21.9		40	65	72
										26.3	22.4	21.9		40	65	72
										26.3	22.4	21.9		40	64	72
										26.3	22.4	21.9		40	65	72
										26.3	22.4	21.9		40	66	72
										26.3	22.4	21.9		40	64	72
										26.3	22.4	21.8		40	65	72
										26.3	22.4	21.9		40	65	73
										26.3	22.4	21.8		40	65	72
										26.3	22.5	21.9		40	66	73
										26.3	22.4	21.9		40	66	72
										26.3	22.4	21.8		40	66	72
										26.3	22.4	21.8		40	66	72
										26.3	22.5	21.9		40	65	73
										26.3	22.8	21.9		40	64	72
										26.3	23	21.9		40	64	72
										26.3	23.2	21.9		40	64	73
										26.3	23.4	21.8		40	63	72
										26.3	23.5	21.9		40	63	72
										26.3	23.7	21.9		40	62	72
										26.3	23.7	21.9		40	63	72
										26.3	23.9	21.9		40	63	72
										26.3	24	22		40	62	72
										26.3	24.1	21.9		40	62	72
										26.3	24.2	21.9		40	61	72
										26.3	24.3	21.9		40	61	72
										26.2	24.3	21.9		40	60	73
										26.3	24.4	21.9		40	60	72
										26.3	24.4	21.9		40	59	72
										26.2	24.5	21.9		40	58	72
										26.3	24.5	21.9		40	58	72
										26.2	24.6	21.9		40	57	73
										26.3	24.7	21.9		40	57	72
										26.3	24.8	22		40	57	73
										26.3	24.8	21.9		40	56	73
										26.2	24.9	21.9		40	55	73
										26.2	24.9	22		40	55	73
										26.2	25	21.9		40	55	73
										26.3	25	22		40	55	74
										26.2	25.1	22		40	54	73
										26.3	25.1	22		40	54	72
										26.2	25.1	22		40	54	73
										26.3	25.3	22		40	53	73
										26.3	25.4	21.9		40	52	73
										26.3	25.5	21.9		40	51	73
										26.3	25.6	21.9		40	52	74
										26.3	25.7	21.9		40	51	73
										26.2	25.8	21.9		40	50	73
										26.2	25.9	21.9		40	50	74
										26.3	25.9	21.8		40	50	73
										26.2	26	21.8		39	50	73
										26.3	26	21.8		40	50	72
										26.3	26.1	21.9		39	50	73
										26.2	26.2	21.8		39	49	72
										26.2	26.2	21.8		39	49	73
										26.3	26.2	21.8		39	49	74
										26.3	26.3	21.8		39	48	73
										26.2	26.3	21.8		39	48	73
										26.3	26.3	21.8		39	49	72
										26.2	26.3	21.9		39	49	73
										26.3	26.3	21.9		39	48	72
										26.2	26.3	21.9		39	49	73
										26.3	26.4	21.9		39	49	72
										26.2	26.4	22		39	48	73
										26.2	26.4	22		39	49	72
										26.2	26.4	22.1		39	49	72
										26.3	26.5	22.4		39	48	71
										26.2	26.5	22.6		39	48	71
										26.3	26.5	22.9		39	47	71
										26.2	26.5	23		39	48	70
										26.2	26.5	23.3		39	47	71
										26.3	26.5	23.5		39	47	71
										26.2	26.6	23.8		39	46	72
										26.2	26.6	23.9		39	47	69
										26.2	26.6	24.2		39	47	69
										26.2	26.6	24.4		39	47	69
										26.2	26.6	24.6		39	47	69
										26.3	26.7	24.7		39	48	69
										26.2	26.7	24.8		39	47	68
										26.2	26.7	25		39	47	68
										26.2	26.8	25		39	47	68
										26.2	26.8	25.2		39	47	67
										26.3	26.8	25.3		39	48	67
										26.2	26.8	25.4		39	47	66
										26.3	26.8	25.5		39	47	67
										26.3	26.8	25.5		39	47	65
										26.3	26.8	25.6		39	46	65
										26.3	26.9	25.7		39	47	66
										26.3	26.9	25.8		39	46	65
										26.3	26.9	25.9		39	46	65
										26.3	26.9	26		39	47	64
										26.3	26.9	26		39	47	64
										26.3	26.9	26		39	45	64
										26.3	26.9	26.1		39	46	64
										26.3	26.9	26.1		39	45	64
										26.3	26.9	26.1		39	46	64
										26.3	26.9	26.1		39	45	64
										26.4	26.8	26.1		39	45	64
										26.3	26.8	26.1		39	45	64
										26.3	26.8	26.1		39	45	64
										26.3	26.8	26.1		39	45	64
										26.3	26.8	26.1		39	44	64
										26.4	26.8	26.1		40	45	64
										26.4	26.8	26.1		38	44	64
										26.2	26.8	26.1		39	44	64
										26.1	26.8	26		39	45	64
										25.9	26.9	26		36	45	64
										25.3	26.9	26		34	44	64
										24.6	26.9	26		34	45	64
										24	26.9	26		33	45	64
										23.3	26.8	26		33	44	64
										22.7	26.9	25.9		34	44	64
										22.2	26.9	25.9		35	45	64
										21.8	26.9	25.9		36	45	64
										21.5	26.9	25.9		36	45	64
										21.1	26.9	25.8		36	45	64
										20.7	26.9	25.9		36	45	64
										20.3	27	25.8		40	46	64
										20.2	26.9	25.8		42	45	64
										20.9	27	25.8		51	45	64
										21.9	27	25.8		49	45	64
										22.8	27	25.7		47	46	64
										23.5	27	25.7		45	45	64
										24.1	27	25.6		45	45	64
										24.6	27	25.7		45	45	64
										25	27.1	25.6		45	46	64
										25.4	27.1	25.6		43	46	64
										25.7	27.1	25.6		44	46	64
										26	27.1	25.6		44	45	64
										26.2	27.2	25.6		43	46	64
										26.4	27.2	25.6		42	46	64
										26.6	27.2	25.5		42	45	64
										26.9	27.2	25.5		42	45	64
										27	27.2	25.5		42	45	64
										27.2	27.2	25.5		41	46	64
										27.4	27.2	25.5		41	45	64
										27.6	27.2	25.5		41	44	64
										27.7	27.2	25.5		40	44	64
										27.9	27.2	25.5		39	45	64
										28	27.2	25.5		40	44	64
										28	27.3	25.4		40	44	64
										28.1	27.3	25.4		39	45	64
										28.2	27.3	25.4		39	44	65
										28.3	27.3	25.4		38	45	65
										28.4	27.4	25.4		38	45	65
										28.5	27.4	25.4		38	45	65
										28.6	27.4	25.4		38	44	65
										28.7	27.4	25.4		36	44	65
										28.7	27.5	25.4		36	44	65
										28.7	27.5	25.4		36	44	65
										28.8	27.5	25.4		37	44	65
										28.9	27.5	25.4		37	44	65
										29	27.5	25.4		36	45	65
										29	27.5	25.4		36	44	65
										29.1	27.5	25.4		37	45	65
										29.1	27.6	25.4		37	44	65
										29.1	27.6	25.4		35	43	65
										29.1	27.6	25.5		37	44	65
										29.2	27.6	25.5		37	44	65
										29.4	27.7	25.5		37	43	65
										29.4	27.7	25.5		37	44	65
										29.5	27.7	25.5		37	44	65
										29.7	27.8	25.5		37	43	65
										29.5	27.8	25.5		36	43	65
										29	27.8	25.5		37	43	65
										28.6	27.9	25.6		39	43	65
										28.5	27.9	25.6		42	43	65
										28.8	28	25.6		40	42	65
										29.1	28	25.6		41	42	65
										29.2	28	25.7		39	41	65
										28.9	28	25.7		38	42	65
										28.5	27.9	25.7		40	41	65
										28.5	27.9	25.7		41	41	65
										28.5	28	25.7		37	41	65
										28	28	25.7		37	41	65
										27.5	28	25.7		38	40	65
										27	28	25.7		40	40	65
										27	27.9	25.8		43	40	65
										27.3	27.8	25.7		47	40	65
										27.8	27.7	25.7		46	39	65
										27.9	27.6	25.7		42	40	65
										27.5	27.5	25.7		41	41	65
										27.1	27.5	25.7		41	42	65
										27.1	27.6	25.8		42	41	65
										27.1	27.7	25.8		40	42	65
										26.8	27.8	25.8		42	41	65
										26.9	27.8	25.9		46	40	65
										27.4	27.8	26		48	40	65
										27.9	27.7	26		47	40	64
										27.9	27.7	26		43	40	65
										27.6	27.7	26.1		42	40	64
										27.4	27.8	26.1		42	40	64
										27.2	27.8	26.1		43	40	64
										27.3	27.9	26.1		43	40	64
										27.3	27.9	26.1		43	40	64
										27.3	28	26.1		43	40	64
										27.3	28.1	26.1		42	41	65
										27.1	28.1	26.1		41	40	65
										27	28.2	26.1		40	41	64
										27	28.4	26.1		41	41	65
										27	28.5	26.1		41	41	64
										27.2	28.6	26.1		42	41	65
										27.4	28.5	26.1		39	42	64
										27.3	28.4	26.1		41	42	65
										27.5	28.4	26.1		39	43	65
										27.4	28.5	26.2		39	43	65
										27.2	28.6	26.2		39	43	64
										27.1	28.7	26.2		40	44	64
										27.1	28.8	26.2		39	43	65
										27	28.8	26.2		39	43	64
										26.9	28.5	26.2		39	44	65
										26.9	28.5	26.1		40	44	64
										27	28.5	26.2		40	45	64
										27	28.6	26.1		40	44	65
										27.1	28.8	26.1		40	42	65
										27.2	28.8	26.1		40	41	65
										27.3	28.9	26.1		40	41	65
										27.4	28.9	26.1		41	41	65
										27.5	29	26		40	40	65
										27.6	29	26.1		40	41	65
										27.6	29	26.1		41	39	65
										27.5	29.1	26.2		43	40	65
										27.8	29.1	26.2		46	39	65
										28.1	29.2	26.2		44	39	64
										28.2	29.3	26.3		42	38	65
										28	29.3	26.3		41	38	65
										27.8	29.4	26.4		42	40	64
										27.7	29.4	26.4		43	39	65
										27.8	29.3	26.4		44	39	64
										27.9	29	26.4		43	40	64
										28	28.9	26.4		43	41	64
										27.9	29	26.5		42	42	64
										27.9	29.1	26.5		42	41	64
										27.9	29.2	26.7		43	42	64
										27.9	29.2	26.7		43	41	64
										27.9	29.3	26.8		43	41	64
										28	29.3	26.9		43	41	64
										28.1	29.4	26.9		42	40	64
										28.4	29.4	26.9		42	40	64
										28.5	29.3	26.9		41	40	64
										28.5	29.4	26.9		41	39	64
										28.6	29.5	27		41	42	64
										28.5	29.6	27		42	39	64
										28.6	29.4	27.1		41	40	64
										28.6	29.2	27.1		41	41	64
										28.4	29.1	27.1		42	42	64
										28.4	29.2	27.2		44	44	64
										28.8	29.3	27.2		47	43	64
										29.4	29.4	27.3		46	42	64
										29.4	29.5	27.3		42	41	64
										29.1	29.5	27.3		41	40	64
										28.7	29.7	27.4		42	43	64
										28.5	29.8	27.4		46	41	64
										28.7	29.6	27.4		49	41	64
										29.1	29.5	27.4		49	42	64
										29.2	29.4	27.5		43	44	64
										28.9	29.4	27.5		43	44	64
										28.5	29.5	27.6		44	43	63
										28.3	29.6	27.6		46	42	63
										28.6	29.7	27.6		49	42	64
										29.1	29.8	27.7		48	44	63
										29.2	29.8	27.6		43	42	63
										28.8	29.7	27.6		44	42	63
										28.7	29.4	27.7		45	43	63
										28.9	29.4	27.7		47	44	63
										29.2	29.4	27.7		45	45	63
										29.2	29.5	27.7		43	44	63
										29	29.7	27.6		42	43	63
										28.8	29.8	27.6		43	42	63
										28.6	29.9	27.6		45	42	63
										28.6	29.8	27.5		48	41	63
										28.9	29.7	27.6		50	42	64
										29.2	29.5	27.6		47	43	63
										29	29.4	27.7		44	44	64
										28.7	29.5	27.8		45	45	63
										28.5	29.5	27.9		47	44	63
										28.7	29.7	27.9		50	42	63
										29	29.7	27.9		50	40	63
										29.1	29.8	28		45	40	63
										28.7	29.9	27.9		44	41	61
										28.5	30	27.9		46	40	62
										28.5	29.9	27.9		47	40	62
										28.4	29.7	28		46	41	62
										28.4	29.6	28		44	42	62
										28.2	29.6	28		44	43	62
										28	29.7	28		43	43	63
										27.8	29.9	28		43	41	62
										27.6	30	28		43	42	60
										27.3	30.1	27.9		42	41	62
										27.1	30	28		42	41	62
										27	29.9	28		42	42	62
										27.2	29.7	28.2		42	43	62
										27.3	29.7	28.2		42	44	62
										27.2	29.7	28.2		41	45	61
										27.2	29.8	28		41	43	59
										27	29.9	27.9		41	43	61
										26.9	30	27.9		40	43	61
										26.8	29.9	28		40	42	61
										26.7	29.7	28		40	43	61
										26.7	29.5	28		40	44	60
										26.5	29.5	28.1		38	46	61
										26.4	29.6	28.2		38	46	61
										26.3	29.8	28.3		38	44	62
										26.2	30	28.3		38	43	61
										26.2	30.1	28.3		38	43	61
										26.2	30	28.3		38	42	61
										26.2	29.9	28.2		38	42	62
										26.2	29.7	28.2		38	44	62
										26.1	29.7	28.1		38	45	61
										26.1	29.7	28.1		38	47	62
										26.1	29.8	28		38	46	62
										26	30	28		39	43	62
										26	30.2	28		39	43	62
										26	30.2	28		39	42	62
										26.1	30.1	27.9		39	42	62
										26	30	27.9		39	42	62
										26.1	29.9	27.9		40	44	63
										26.1	29.9	27.8		40	46	60
										26.1	29.9	27.7		40	47	62
										26.1	30.1	27.7		40	45	63
										26.2	30.3	27.7		40	44	63
										26.2	30.3	27.7		40	43	62
										26.2	30.3	27.7		40	42	62
										26.2	30.2	27.7		40	42	63
										26.2	30	27.7		40	44	63
										26.2	30	27.7		41	46	63
										26.3	29.9	27.7		41	47	63
										26.2	30.1	27.7		41	45	63
										26.3	30.3	27.7		41	44	63
										26.3	30.3	27.7		41	43	63
										26.3	30.2	27.7		41	42	63
										26.3	30	27.8		41	42	63
										26.3	29.9	27.8		41	45	63
										26.3	29.8	27.8		41	47	63
										26.3	29.8	27.9		41	48	63
										26.3	29.9	27.9		41	46	63
										26.3	30.1	27.9		41	44	63
										26.3	30.2	27.9		41	44	63
										26.4	30.2	27.9		41	42	63
										26.3	30.2	28		41	42	63
										26.3	30	28		41	44	62
										26.4	29.8	28		41	46	63
										26.4	29.7	28		41	47	63
										26.3	29.8	28		41	45	63
										26.3	29.9	28		41	43	63
										26.3	29.9	28		41	42	63
										26.4	30.1	28		41	42	63
										26.3	30	27.9		41	41	63
										26.3	29.9	27.9		41	42	63
										26.3	29.7	27.9		41	43	63
										26.3	29.6	27.9		41	44	63
										26.3	29.6	27.9		41	45	63
										26.3	29.7	27.8		41	43	63
										26.3	29.9	27.7		41	44	63
										26.3	30.1	27.7		41	42	63
										26.3	29.9	27.7		41	41	63
										26.3	29.7	27.7		41	42	63
										26.3	29.5	27.7		41	44	63
										26.3	29.5	27.7		41	45	63
										26.3	29.6	27.6		41	46	63
										26.3	29.7	27.6		41	43	64
										26.3	29.8	27.5		41	42	64
										26.3	29.9	27.5		41	43	64
										26.3	30	27.5		41	42	64
										26.3	29.8	27.5		41	41	63
										26.3	29.5	27.4		41	43	64
										26.3	29.3	27.4		41	44	63
										26.3	29.3	27.4		41	45	64
										26.3	29.4	27.4		40	45	64
										26.3	29.5	27.4		40	43	63
										26.3	29.6	27.4		40	42	64
										26.3	29.7	27.3		40	41	64
										26.3	29.8	27.3		40	42	64
										26.3	29.9	27.3		40	41	64
										26.3	29.7	27.3		40	41	64
										26.3	29.5	27.2		40	43	64
										26.3	29.4	27.2		40	44	64
										26.3	29.3	27.2		40	45	64
										26.3	29.4	27.2		40	44	64
										26.3	29.5	27.1		40	43	64
										26.3	29.5	27.1		40	43	64
										26.3	29.7	27		40	41	64
										26.3	29.8	27		40	42	64
										26.3	29.8	27		40	42	64
										26.3	29.7	26.9		40	41	64
										26.3	29.4	26.9		40	43	64
										26.3	29.2	26.8		40	44	64
										26.3	29.2	26.9		40	45	64
										26.4	29.3	26.8		40	45	65
										26.3	29.3	26.7		40	44	65
										26.3	29.3	26.7		40	43	65
										26.3	29.3	26.7		40	42	65
										26.3	29.2	26.5		40	42	65
										26.3	29.2	26.5		40	42	65
										26.4	29.2	26.5		40	43	65
										26.3	29.2	26.5		40	44	65
										26.3	29.3	26.4		40	42	65
										26.3	29.1	26.4		40	42	65
										26.4	28.8	26.4		40	43	65
										26.3	28.5	26.4		40	44	65
										26.4	28.4	26.4		40	46	65
										26.3	28.4	26.4		40	47	65
										26.4	28.5	26.4		40	46	65
										26.4	28.6	26.4		40	45	65
										26.3	28.6	26.4		40	44	65
										26.4	28.6	26.3		40	43	65
										26.4	28.6	26.3		40	43	65
										26.4	28.6	26.3		40	42	65
										26.4	28.6	26.3		40	42	65
										26.4	28.5	26.3		40	41	65
										26.4	28.5	26.3		40	41	65
										26.4	28.5	26.2		40	42	65
										26.4	28.4	26.2		40	43	65
										26.4	28.4	26.2		40	43	65
										26.4	28.4	26.1		40	42	65
										26.4	28.4	26.1		40	42	66
										26.4	28.4	26.1		40	42	66
										26.4	28.4	26.1		40	42	66
										26.4	28.3	26		40	42	66
										26.4	28.3	26		40	44	66
										26.4	28.3	26		40	43	66
										26.4	28.4	26		40	43	66
										26.4	28.3	26		40	43	66
										26.4	28.4	26		40	45	66
										26.4	28.4	26		40	43	66
										26.4	28.4	25.9		40	44	66
										26.4	28.4	25.9		41	43	66
										26.4	28.4	25.9		41	43	66
										26.4	28.4	25.9		40	44	66
										26.4	28.5	25.8		40	44	66
										26.4	28.6	25.9		40	45	66
										26.4	28.6	25.8		40	44	66
										26.4	28.4	25.8		40	45	66
										26.4	28.2	25.8		40	46	66
										26.4	28	25.7		40	48	66
										26.4	28	25.7		40	48	66
										26.4	28.1	25.7		40	48	66
										26.4	28.1	25.7		40	49	66
										26.4	28.1	25.7		41	47	66
[truncated: 18,165 more rows]

## Sheet: Figure S4
Figure S4 - Correlation between anatomical traits and gas exchange parameters.
	SD (stomata/mm2)	SL (um)	gsw 1000 PAR (mol m-2 s-1)	gsw 100 PAR (mol m-2 s-1)	gsw 0 PAR (mol m-2 s-1)	A 1000 PAR (umol m-2 s-1)	A 100 PAR (umol m-2 s-1)	iWUE 1000 PAR	iWUE 100 PAR	T-50% I (min)	T+50% II (min)	T-50% III (min)	K I	K II	K III
wt_6_03/06/2020	111.207	23.8789	0.251477	0.0490676	0.011787	32.6214	1.90308	72.2485	39.0581	3.828	3.73	2.588	0.1811	0.1858	0.2679
wt_8_05/06/2020	93.966	24.2339	0.303102	0.0729464	0.0102265	27.7159	4.42484	86.498	61.6797	7.481	5.537	2.914	0.09265	0.1252	0.2379
wt_10_07/06/2020	117.857	24.845	0.22336	0.0364491	0.00162036	23.916	4.82288	104.582	123.683	1.803	3.066	0.7127	0.3845	0.226	0.9726
wt_11/06/2020	89.655	25.759	0.342026	0.0316262	0.00613347	28.5832	3.65469	83.4508	90.3232	2.754	6.582	1.412	0.2517	0.1053	0.4908
wt_5_12/06/2020	116.379	24.186	0.236589	0.0371925	0.00202736	25.5422	3.81078	105.543	102.128	1.14	2.531	1.981	0.6078	0.2739	0.3499
wt_2_29/10/2020	84.48	26.813	0.292107	0.0660954	0.0265804	21.5527	3.24025	77.4084	43.3451	3.946	3.232	2.515	0.1757	0.2145	0.2756
wt_3_1/11/2020	94.83	26.896	0.285848	0.0662321	0.0117182	22.248	4.13607	77.9584	57.7499	6.081	2.238	1.758	0.114	0.3098	0.3944
wt_1_3/11/2020	86.21	27.471	0.314743	0.0960297	0.0609693	17.9019	3.87836	59.4526	41.0504	4.214	4.243	2.92	0.1645	0.1634	0.2374
wt_2_09/11/2020	79.3103	26.488	0.179373	0.0555879	0.0139286	17.5062	3.87828	88.74	65.2635	3.541	3.286	1.747	0.1957	0.2109	0.3968
wt_1_10/11/2020	70.1149	25.937	0.240088	0.1086	0.0497276	14.3199	3.38918	58.3866	33.0043	11.62	5.987	5.882	0.05963	0.1158	0.1178
wt_3_14/11/2020	90.8046	26.129	0.264369	0.125329	0.0249199	20.1356	5.84635	86.1977	51.0421	36.58	2.335	3.84	0.01895	0.2968	0.1805
wt_10_01/02/2021	75.8621	26.682	0.249261	0.0548566	0.019568	21.5364	2.79869	85.5333	47.5526	3.827	3.766	2.566	0.1811	0.1841	0.2701
wt_9_02/02/2021	81.8966	26.415	0.313553	0.0712281	0.0127665	25.7885	4.52552	83.9587	58.3028	3.875	4.943	2.474	0.1789	0.1402	0.2802
wt_8_03/02/2021	73.2759	27.019	0.31496	0.111961	0.0251123	23.4972	4.55821	77.3589	40.1449	7.673	3.805	3.953	0.09033	0.1821	0.1753
wt_6_04/02/2021	65.5172	26.939	0.303263	0.0905276	0.0852968	22.2872	4.22592	72.8097	46.7551	5.956	3.056	2.047	0.1164	0.2268	0.3385
